# Supplementary material for: From Matrices to Knowledge: Using Semantic Networks to Annotate the Connectome
Source: Front Neuroanat. 2018 Dec 7;12:111. doi: 10.3389/fnana.2018.00111 (PMC6292998; doi:10.3389/fnana.2018.00111)
Supplement: TABLE S1 — Mappings between different brain atlases. We manually created mappings for the 127 brain areas of the Craddock200 to other brain atlases and ontologies including PowerNeuron264, Human Allen Brain Atlas, FMA, FreeSurfer and Brede WOROI ontology. [file Table_1.XLS]

## Sheet: BioXM Report
Craddock200	Short Names	Synonyms	PowerNeuron264	Human Allen Brain Atlas	FMA	FreeSurfer	Brede (Functional Classification)
brain-stem	B	Brain-Stem;brainstem	Brain-Stem	4005111 brainstem	fma79876 Brainstem	FREESURFER:16 Brain-Stem	80 Brain stem
left angular	LAG	Left Angular Gyrus;	Left Angular Gyrus	4112 angular gyrus, left	fma72670 Left angular gyrus	FREESURFER:11125 ctx_lh_G_pariet_inf-Angular	192 Left angular gyrus
left caudate	LC	Left Caudate;left caudate nucleus	Left Caudate	4278001 caudate nucleus, left	fma72827 Left caudate nucleus	FREESURFER:11 Left-Caudate	118 Left caudate nucleus
left central opercular	LCOC	Left Central Opercular Cortex;gray matter of opercular part of left inferior frontal gyrus	Left Central Opercular Cortex	4079 frontal operculum, left	fma71023 Central opercular cortex (CO);fma74886 Frontal operculum	FREESURFER:1018 ctx-lh-parsopercularis;FREESURFER:1106 ctx-lh-G_frontal_inf-Opercular_part	667 Left frontal operculum;673 Left operculum
left cingulate anterior	LCGad	Left Cingulate Gyrus anterior division;	Left Cingulate Gyrus anterior division	4222 cingulate gyrus, frontal part, left	fma72745 Left anterior cingulate gyrus	FREESURFER:1026 ctx-lh-rostralanteriorcingulate	94 Left anterior cingulate gyrus
left cingulate posterior	LCGpd	Left Cingulate Gyrus posterior division;	Left Cingulate Gyrus posterior division	4229 cingulate gyrus, parietal part, left	fma72747 Left posterior cingulate gyrus	FREESURFER:1202 ctx-lh-G_cingulate-posterior	6 Left posterior cingulate gyrus
left crus i	LCI	Left Crus I;left cerebellum crus I	Left Crus I	12938001 crus I, left	fma83868 Crus of neuraxis	FREESURFER:8 Left-Cerebellum-Cortex	730 Left crus I of cerebellar hemisphere
left crus ii	LCI	Left Crus II;left cerebellum crus II	Left Crus II	12939001 crus II, left	fma83868 Crus of neuraxis	FREESURFER:8 Left-Cerebellum-Cortex	733 Left crus II of cerebellar hemisphere
left frontal medial	LFMC	Left Frontal Medial Cortex;gray matter of left middle frontal gyrus	Left Frontal Medial Cortex	4029 middle frontal gyrus, left	fma72656 Left middle frontal gyrus;fma273107 Left medial frontal gyrus	FREESURFER:1109 ctx-lh-G_frontal_middle	297 Left middle frontal gyrus
left frontal orbital	LFOC	Left Frontal Orbital Cortex;gray matter of orbital part of left inferior frontal gyrus	Left Frontal Orbital Cortex	4045 inferior frontal gyrus, orbital part, left	fma274357 Orbitofrontal segment of left frontal lobe	FREESURFER:1107 ctx-lh-G_frontal_inf-Orbital_part	751 Left orbitofrontal cortex
left frontal pole	LFP	Left Frontal Pole;gray matter of left frontal pole	Left Frontal Pole	4889 frontal pole, left	fma272827 Left frontal pole	FREESURFER:1032 ctx-lh-frontalpole	92 Left prefrontal cortex
left heschl's	LHG;HaH	Left Heschl's Gyrus;gray matter of left transverse temporal gyrus	Left Heschl's Gyrus	4166 Heschl's gyrus, left	fma273675 Left transverse temporal gyrus	FREESURFER:1034 ctx-lh-transversetemporal	264 Left transverse temporal gyri
left hippocampus	LH	Left Hippocampus;left hippocampus proper	Left Hippocampus	4249001 hippocampal formation, left	fma275024 Left hippocampus	FREESURFER:17 Left-Hippocampus	107 Left hippocampus
left i-iv	LI	Left I-IV;	Left I-IV	4699111 anterior lobe of the vermis, left	fma72521 Cortex of vermis of anterior lobe of cerebellum	FREESURFER:8 Left-Cerebellum-Cortex	710 Vermis of anterior lobe
left inferior frontal pars triangularis	LIFGpt	Left Inferior Frontal Gyrus pars triangularis;gray matter of triangular part of left inferior frontal gyrus	Left Inferior Frontal Gyrus pars triangularis	4039 inferior frontal gyrus, triangular part, left	fma71024 Frontal gyrus 3, pars triangularis (F3t)	FREESURFER:1020 ctx-lh-parstriangularis	678 Left area triangularis
left inferior temporal posterior	LITGpd	Left Inferior Temporal Gyrus posterior division;gray matter of left inferior temporal gyrus	Left Inferior Temporal Gyrus posterior division	4148 inferior temporal gyrus, left	fma280527 Anterior division of temporal segment of fusiform gyrus;fma280529 Posterior division of temporal segment of fusiform gyrus;fma71063 Inferior temporal gyrus, anterior division (T3a);fma71064 Inferior temporal gyrus, posterior division (T3p);fma71069 Inferior temporal gyrus, temporoccipital part (TO3)	FREESURFER:1007 ctx-lh-fusiform;FREESURFER:1009 ctx-lh-inferiortemporal	152 Left inferior temporal gyrus
left inferior temporal temporooccipital	LITGtp	Left Inferior Temporal Gyrus temporooccipital part;gray matter of left inferior temporal gyrus	Left Inferior Temporal Gyrus temporooccipital part	4148 inferior temporal gyrus, left	fma280527 Anterior division of temporal segment of fusiform gyrus;fma280529 Posterior division of temporal segment of fusiform gyrus;fma71063 Inferior temporal gyrus, anterior division (T3a);fma71064 Inferior temporal gyrus, posterior division (T3p);fma71069 Inferior temporal gyrus, temporoccipital part (TO3)	FREESURFER:1007 ctx-lh-fusiform;FREESURFER:1009 ctx-lh-inferiortemporal	152 Left inferior temporal gyrus
left insular	LIC	Left Insular Cortex;left insula	Left Insular Cortex	4268111 insula, left	fma72978 Left insula	FREESURFER:19 Left-Insula	120 Left insula
left intracalcarine	LIC	Left Intracalcarine Cortex;	Left Intracalcarine Cortex	9391111 calcarine sulcus, left	fma71019 Intracalcarine cortex (CALC)	FREESURFER:1144 ctx-lh-S_calcarine	162 Left calcarine sulcus
left juxtapositional lobule	LJLC;SMC	Left Juxtapositional Lobule Cortex;gray matter of left paracentral lobule	Left Juxtapositional Lobule Cortex	4022 superior frontal gyrus, left	fma72654 Left superior frontal gyrus;fma71031 Juxtaparacentral lobule cortex (JPL)	FREESURFER:1110 ctx-lh-G_frontal_superior;FREESURFER:11103 ctx_lh_G_and_S_paracentral	299 Left superior frontal gyrus
left lateral occipital inferior	LLOCid	Left Lateral Occipital Cortex inferior division;gray matter of left lateral occipital gyrus	Left Lateral Occipital Cortex inferior division	4206 inferior occipital gyrus, left	fma280511 Gray matter of inferior part of lateral occipital gyrus	FREESURFER:1011 ctx-lh-lateraloccipital	179 Left inferior occipital
left lateral occipital superior	LLOCsd	Left Lateral Occipital Cortex superior division;gray matter of left lateral occipital gyrus	Left Lateral Occipital Cortex superior division	4213 superior occipital gyrus, left	fma280513 Gray matter of superior part of lateral occipital gyrus	FREESURFER:1011 ctx-lh-lateraloccipital	174 Left superior occipital
left lingual	LLG	Left Lingual Gyrus;gray matter of left lingual gyrus	Left Lingual Gyrus	4192 lingual gyrus, left	fma72682 Left lingual gyrus	FREESURFER:1013 ctx-lh-lingual	166 Left lingual gyrus
left middle frontal	LMFG	Left Middle Frontal Gyrus;gray matter of left middle frontal gyrus	Left Middle Frontal Gyrus	4029 middle frontal gyrus, left	fma72656 Left middle frontal gyrus;fma273107 Left medial frontal gyrus	FREESURFER:1109 ctx-lh-G_frontal_middle	297 Left middle frontal gyrus
left middle temporal anterior	LMTGad	Left Middle Temporal Gyrus anterior division;gray matter of left middle temporal gyrus	Left Middle Temporal Gyrus anterior division	4141 middle temporal gyrus, left	fma71061 Middle temporal gyrus, anterior division (T2a);fma71062 Middle temporal gyrus, posterior division (T2p);fma71067 Middle temporal gyrus, temporoccipital part (TO2)	FREESURFER:1132 ctx-lh-G_temporal_middle;FREESURFER:1164 ctx-lh-S_occipito-temporal_medial_and_S_Lingual	266 Left middle temporal gyrus
left middle temporal posterior	LMTGpd	Left Middle Temporal Gyrus posterior division;gray matter of left middle temporal gyrus	Left Middle Temporal Gyrus posterior division	4141 middle temporal gyrus, left	fma71061 Middle temporal gyrus, anterior division (T2a);fma71062 Middle temporal gyrus, posterior division (T2p);fma71067 Middle temporal gyrus, temporoccipital part (TO2)	FREESURFER:1132 ctx-lh-G_temporal_middle;FREESURFER:1164 ctx-lh-S_occipito-temporal_medial_and_S_Lingual	266 Left middle temporal gyrus
left middle temporal temporooccipital	LMTGtp	Left Middle Temporal Gyrus temporooccipital part;	Left Middle Temporal Gyrus temporooccipital part	4141 middle temporal gyrus, left	fma71061 Middle temporal gyrus, anterior division (T2a);fma71062 Middle temporal gyrus, posterior division (T2p);fma71067 Middle temporal gyrus, temporoccipital part (TO2)	FREESURFER:1132 ctx-lh-G_temporal_middle;FREESURFER:1164 ctx-lh-S_occipito-temporal_medial_and_S_Lingual	266 Left middle temporal gyrus
left occipital fusiform	LOFG	Left Occipital Fusiform Gyrus;	Left Occipital Fusiform Gyrus	4157 fusiform gyrus, left	fma274639 Occipital segment of left fusiform gyrus	FREESURFER:1117 ctx-lh-G_occipit-temp_lat-Or_fusiform	133 Left fusiform gyrus
left occipital pole	LOP	Left Occipital Pole;gray matter of left occipital pole	Left Occipital Pole	4182 occipital pole, left	fma272835 Left occipital pole	FREESURFER:1142 ctx-lh-Pole_occipital	176 Left middle occipital
left pallidum	LP	Left Pallidum;Left globus pallidus	Left Pallidum	4293001 globus pallidus, left	fma83684 Pallidum of neuraxis	FREESURFER:13 Left-Pallidum	114 Left globus pallidus
left paracingulate	LPG	Left Paracingulate Gyrus;gray matter of rostral part of left anterior cingulate gyrus	Left Paracingulate Gyrus	4128 paracentral lobule, posterior part, left, bank of cingulate sulcus	fma71037 Paracingulate gyrus (PAC)	FREESURFER:1026 ctx-lh-rostralanteriorcingulate	197 Left paracentral lobule
left parahippocampal posterior	LPGpd	Left Parahippocampal Gyrus posterior division;gray matter of left parahippocampal gyrus	Left Parahippocampal Gyrus posterior division	4243 parahippocampal gyrus, left	fma72739 Left posterior parahippocampal gyrus;fma274951 Anterior segment of left parahippocampal gyrus	FREESURFER:1016 ctx-lh-parahippocampal	131 Left parahippocampal gyrus
left parietal operculum	LPOC	Left Parietal Operculum Cortex;opercular part of left inferior frontal or parietal gyrus	Left Parietal Operculum Cortex	4103001 inferior parietal lobule, left	fma275909 Left parietal operculum	FREESURFER:20 Left-Operculum	747 Parietal operculum
left planum polare	LPP	Left Planum Polare;polar part of left superior temporal gyrus	Left Planum Polare	4178 planum polare, left	fma71043 Planum polare (PP)	FREESURFER:1135 ctx-lh-G_temp_sup-Planum_polare	260 Planum polare
left planum temporale	LPT	Left Planum Temporale;	Left Planum Temporale	4172 planum temporale, left	fma71045 Planum temporale (PT)	FREESURFER:1136 ctx-lh-G_temp_sup-Planum_tempolare	261 Planum temporale
left postcentral	LPG	Left Postcentral Gyrus;gray matter of left postcentral gyrus	Left Postcentral Gyrus	4086 postcentral gyrus, left	fma72666 Left postcentral gyrus	FREESURFER:1125 ctx-lh-G_postcentral	184 Left postcentral gyrus
left precentral	LPG	Left Precentral Gyrus;gray matter of left precentral gyrus	Left Precentral Gyrus	4011 precentral gyrus, left	fma72662 Left precentral gyrus	FREESURFER:1126 ctx-lh-G_precentral	144 Left precentral gyrus
left precuneous	LPC	Left Precuneous Cortex;gray matter of left precuneus	Left Precuneous Cortex	4119 precuneus, left	fma271690 Gray matter of left precuneus	FREESURFER:1025 ctx-lh-precuneus	194 Left precuneus
left putamen	LP	Left Putamen;left putamen	Left Putamen	4288 putamen, left	fma72829 Left putamen	FREESURFER:12 Left-Putamen	116 Left putamen
left subcallosal	LSC	Left Subcallosal Gyrus;left paraterminal gyrus	Left Subcallosal Gyrus	4063 subcallosal cingulate gyrus, left	fma72849 Left subcallosal area	FREESURFER:1129 ctx-lh-G_subcallosal	273 Subcallosal area
left superior frontal	LSFG	Left Superior Frontal Gyrus;gray matter of left superior frontal gyrus	Left Superior Frontal Gyrus	4022 superior frontal gyrus, left	fma72654 Left superior frontal gyrus;fma71031 Juxtaparacentral lobule cortex (JPL)	FREESURFER:1110 ctx-lh-G_frontal_superior;FREESURFER:11103 ctx_lh_G_and_S_paracentral	299 Left superior frontal gyrus
left superior parietal lobule	LSPL	Left Superior Parietal Lobule;gray matter of left superior parietal lobule	Left Superior Parietal Lobule	4097 superior parietal lobule, left	fma72672 Left superior parietal lobule	FREESURFER:1029 ctx-lh-superiorparietal	186 Left superior parietal lobule
left superior temporal posterior	LSTGpd	Left Superior Temporal Gyrus posterior division;gray matter of left superior temporal gyrus	Left Superior Temporal Gyrus posterior division	4134 superior temporal gyrus, left	fma72684 Left superior temporal gyrus	FREESURFER:1030 ctx-lh-superiortemporal	129 Left superior temporal gyrus
left supramarginal anterior	LSGad	Left Supramarginal Gyrus anterior division;gray matter of left supramarginal gyrus	Left Supramarginal Gyrus anterior division	4105 supramarginal gyrus, left	fma71057 Supramarginal gyrus, posterior division (SGp);fma72789 Anterior part of left supramarginal gyrus	FREESURFER:1031 ctx-lh-supramarginal	190 Left supramarginal gyrus
left supramarginal posterior	LSGpd	Left Supramarginal Gyrus posterior division;gray matter of left supramarginal gyrus	Left Supramarginal Gyrus posterior division	4105 supramarginal gyrus, left	fma71057 Supramarginal gyrus, posterior division (SGp);fma72789 Anterior part of left supramarginal gyrus	FREESURFER:1031 ctx-lh-supramarginal	190 Left supramarginal gyrus
left temporal fusiform anterior	LTFCad	Left Temporal Fusiform Cortex anterior division;gray matter of left fusiform gyrus	Left Temporal Fusiform Cortex anterior division	4148 inferior temporal gyrus, left	fma280527 Anterior division of temporal segment of fusiform gyrus;fma280529 Posterior division of temporal segment of fusiform gyrus;fma71063 Inferior temporal gyrus, anterior division (T3a);fma71064 Inferior temporal gyrus, posterior division (T3p);fma71069 Inferior temporal gyrus, temporoccipital part (TO3)	FREESURFER:1007 ctx-lh-fusiform;FREESURFER:1009 ctx-lh-inferiortemporal	152 Left inferior temporal gyrus
left temporal fusiform posterior	LTFCpd	Left Temporal Fusiform Cortex posterior division;gray matter of left fusiform gyrus	Left Temporal Fusiform Cortex posterior division	4148 inferior temporal gyrus, left	fma280527 Anterior division of temporal segment of fusiform gyrus;fma280529 Posterior division of temporal segment of fusiform gyrus;fma71063 Inferior temporal gyrus, anterior division (T3a);fma71064 Inferior temporal gyrus, posterior division (T3p);fma71069 Inferior temporal gyrus, temporoccipital part (TO3)	FREESURFER:1007 ctx-lh-fusiform;FREESURFER:1009 ctx-lh-inferiortemporal	152 Left inferior temporal gyrus
left temporal occipital fusiform	LTOFC	Left Temporal Occipital Fusiform Cortex;	Left Temporal Occipital Fusiform Cortex	4199 occipito-temporal gyrus, left	fma71070 Temporal occipital fusiform cortex (TOF)	FREESURFER:1117 ctx-lh-G_occipit-temp_lat-Or_fusiform	63 Medial occipito-temporal gyrus
left temporal pole	LTP	Left Temporal Pole;gray matter of left temporal pole	Left Temporal Pole	4175 temporal pole, left	fma272831 Left temporal pole	FREESURFER:1033 ctx-lh-temporalpole	154 Temporal pole
left thalamus	LT	Left Thalamus;Left thalamus	Left Thalamus	4392001 thalamus, left	fma258716 Left thalamus	FREESURFER:9 Left-Thalamus	34 Thalamus
left v	LV	Left V;left cerebellum v	Left V	4705111001 V, left	fma278629 Lobule of vermis	FREESURFER:47 Right-Cerebellum-Cortex	724 Left lobule IV, V of cerebellar hemisphere
left vi	LVI	Left VI;left cerebellum vi	Left VI	4705001 VI, left	fma278629 Lobule of vermis	FREESURFER:47 Right-Cerebellum-Cortex	726 Lobule VI of cerebellar hemisphere
vermis vi	VV;VVI	Vermis VI;Vermis VI;;	Vermis VI	4705 VI;12937 VI
right angular	RAG	Right Angular Gyrus;	Right Angular Gyrus	4115 angular gyrus, right	fma72669 Right angular gyrus	FREESURFER:12125 ctx_rh_G_pariet_inf-Angular	193 Right angular gyrus
right caudate	RC	Right Caudate;Right Caudate Nucleus	Right Caudate	4278002 caudate nucleus, right	fma72826 Right caudate nucleus	FREESURFER:50 Right-Caudate	119 Right caudate nucleus
right central opercular	RCOC	Right Central Opercular Cortex;gray matter of opercular part of right inferior frontal gyrus	Right Central Opercular Cortex	4080 frontal operculum, right	fma71023 Central opercular cortex (CO)	FREESURFER:2018 ctx-rh-parsopercularis	674 Right operculum
right cingulate anterior	RCGad	Right Cingulate Gyrus anterior division;	Right Cingulate Gyrus anterior division	4225 cingulate gyrus, frontal part, right	fma72744 Right anterior cingulate gyrus	FREESURFER:2026 ctx-rh-rostralanteriorcingulate	95 Right anterior cingulate gyrus
right cingulate posterior	RCGpd	Right Cingulate Gyrus posterior division;	Right Cingulate Gyrus posterior division	4232 cingulate gyrus, parietal part, right	fma72746 Right posterior cingulate gyrus	FREESURFER:2202 ctx-rh-G_cingulate-posterior	7 Right posterior cingulate gyrus
right crus i	RCI	Right Crus I;right cerebellum crus I	Right Crus I	12938002 crus I, right	fma83868 Crus of neuraxis	FREESURFER:47 Right-Cerebellum-Cortex	731 Right crus I of cerebellar hemisphere
right crus ii	RCI	Right Crus II;right cerebellum crus II	Right Crus II	12939002 crus II, right	fma83868 Crus of neuraxis	FREESURFER:47 Right-Cerebellum-Cortex	734 Right crus II of cerebellar hemisphere
right frontal medial	RFMC	Right Frontal Medial Cortex;gray matter of right middle frontal gyrus	Right Frontal Medial Cortex	4032 middle frontal gyrus, right	fma72655 Right middle frontal gyrus;fma273105 Right medial frontal gyrus	FREESURFER:2109 ctx-rh-G_frontal_middle	298 Right middle frontal gyrus
right frontal orbital	RFOC	Right Frontal Orbital Cortex;gray matter of orbital part of right inferior frontal gyrus	Right Frontal Orbital Cortex	4046 inferior frontal gyrus, orbital part, right	fma274357 Orbitofrontal segment of left frontal lobe	FREESURFER:2107 ctx-rh-G_frontal_inf-Orbital_part	752 Right orbitofrontal cortex
right frontal pole	RFP	Right Frontal Pole;gray matter of right frontal pole	Right Frontal Pole	4893 frontal pole, right	fma272825 Right frontal pole	FREESURFER:2032 ctx-rh-frontalpole	93 Right prefrontal cortex
right heschl's	RHG;HaH	Right Heschl's Gyrus;gray matter of right transverse temporal gyrus	Right Heschl's Gyrus	4167 Heschl's gyrus, right	fma273673 Right transverse temporal gyrus	FREESURFER:2034 ctx-rh-transversetemporal	265 Right transverse temporal gyri
right hippocampus	RH	Right Hippocampus;right hippocampus proper	Right Hippocampus	4249002 hippocampal formation, right	fma275022 Right hippocampus	FREESURFER:53 Right-Hippocampus	108 Right hippocampus
right inferior frontal pars triangularis	RIFGpt	Right Inferior Frontal Gyrus pars triangularis;gray matter of triangular part of right inferior frontal gyrus	Right Inferior Frontal Gyrus pars triangularis	4040 inferior frontal gyrus, triangular part, right	fma71024 Frontal gyrus 3, pars triangularis (F3t)	FREESURFER:2020 ctx-rh-parstriangularis	679 Right area triangularis
right inferior temporal posterior	RITGpd	Right Inferior Temporal Gyrus posterior division;gray matter of right inferior temporal gyrus	Right Inferior Temporal Gyrus posterior division	4152 inferior temporal gyrus, right	fma280527 Anterior division of temporal segment of fusiform gyrus;fma280529 Posterior division of temporal segment of fusiform gyrus;fma71063 Inferior temporal gyrus, anterior division (T3a);fma71064 Inferior temporal gyrus, posterior division (T3p);fma71069 Inferior temporal gyrus, temporoccipital part (TO3)	FREESURFER:2007 ctx-rh-fusiform;FREESURFER:2009 ctx-rh-inferiortemporal	153 Right inferior temporal gyrus
right inferior temporal temporooccipital	RITGtp	Right Inferior Temporal Gyrus temporooccipital part;gray matter of right inferior temporal gyrus	Right Inferior Temporal Gyrus temporooccipital part	4152 inferior temporal gyrus, right	fma280527 Anterior division of temporal segment of fusiform gyrus;fma280529 Posterior division of temporal segment of fusiform gyrus;fma71063 Inferior temporal gyrus, anterior division (T3a);fma71064 Inferior temporal gyrus, posterior division (T3p);fma71069 Inferior temporal gyrus, temporoccipital part (TO3)	FREESURFER:2007 ctx-rh-fusiform;FREESURFER:2009 ctx-rh-inferiortemporal	153 Right inferior temporal gyrus
right insular	RIC	Right Insular Cortex;Right insula	Right Insular Cortex	4268112 insula, right	fma72977 Right insula	FREESURFER:55 Right-Insula	121 Right insula
right intracalcarine	RIC	Right Intracalcarine Cortex;	Right Intracalcarine Cortex	9391112 calcarine sulcus, right	fma71019 Intracalcarine cortex (CALC)	FREESURFER:2144 ctx-rh-S_calcarine	163 Right calcarine sulcus
right juxtapositional lobule	RJLC;SMC	Right Juxtapositional Lobule Cortex;gray matter of right paracentral lobule	Right Juxtapositional Lobule Cortex	4025 superior frontal gyrus, right	fma72653 Right superior frontal gyrus;fma71031 Juxtaparacentral lobule cortex (JPL)	FREESURFER:2110 ctx-rh-G_frontal_superior;FREESURFER:12103 ctx_rh_G_and_S_paracentral	300 Right superior frontal gyrus
right lateral occipital inferior	RLOCid	Right Lateral Occipital Cortex inferior division;gray matter of right lateral occipital gyrus	Right Lateral Occipital Cortex inferior division	4209 inferior occipital gyrus, right	fma280511 Gray matter of inferior part of lateral occipital gyrus	FREESURFER:2011 ctx-rh-lateraloccipital	180 Right inferior occipital
right lateral occipital superior	RLOCsd	Right Lateral Occipital Cortex superior division;gray matter of right lateral occipital gyrus	Right Lateral Occipital Cortex superior division	4216 superior occipital gyrus, right	fma280513 Gray matter of superior part of lateral occipital gyrus	FREESURFER:2011 ctx-rh-lateraloccipital	175 Right superior occipital
right lingual	RLG	Right Lingual Gyrus;gray matter of right lingual gyrus	Right Lingual Gyrus	4195 lingual gyrus, right	fma72681 Right lingual gyrus	FREESURFER:2013 ctx-rh-lingual	167 Right lingual gyrus
right middle frontal	RMFG	Right Middle Frontal Gyrus;gray matter of right middle frontal gyrus	Right Middle Frontal Gyrus	4032 middle frontal gyrus, right	fma72655 Right middle frontal gyrus;fma273105 Right medial frontal gyrus	FREESURFER:2109 ctx-rh-G_frontal_middle	298 Right middle frontal gyrus
right middle temporal anterior	RMTGad	Right Middle Temporal Gyrus anterior division;gray matter of right middle temporal gyrus	Right Middle Temporal Gyrus anterior division	4144 middle temporal gyrus, right	fma71061 Middle temporal gyrus, anterior division (T2a);fma71062 Middle temporal gyrus, posterior division (T2p);fma71067 Middle temporal gyrus, temporoccipital part (TO2)	FREESURFER:2132 ctx-rh-G_temporal_middle;FREESURFER:2164 ctx-rh-S_occipito-temporal_medial_and_S_Lingual	267 Right middle temporal gyrus
right middle temporal posterior	RMTGpd	Right Middle Temporal Gyrus posterior division;gray matter of right middle temporal gyrus	Right Middle Temporal Gyrus posterior division	4144 middle temporal gyrus, right	fma71061 Middle temporal gyrus, anterior division (T2a);fma71062 Middle temporal gyrus, posterior division (T2p);fma71067 Middle temporal gyrus, temporoccipital part (TO2)	FREESURFER:2132 ctx-rh-G_temporal_middle;FREESURFER:2164 ctx-rh-S_occipito-temporal_medial_and_S_Lingual	267 Right middle temporal gyrus
right middle temporal temporooccipital	RMTGtp	Right Middle Temporal Gyrus temporooccipital part;	Right Middle Temporal Gyrus temporooccipital part	4144 middle temporal gyrus, right	fma71061 Middle temporal gyrus, anterior division (T2a);fma71062 Middle temporal gyrus, posterior division (T2p);fma71067 Middle temporal gyrus, temporoccipital part (TO2)	FREESURFER:2132 ctx-rh-G_temporal_middle;FREESURFER:2164 ctx-rh-S_occipito-temporal_medial_and_S_Lingual	267 Right middle temporal gyrus
right occipital fusiform	ROFG	Right Occipital Fusiform Gyrus;	Right Occipital Fusiform Gyrus	4161 fusiform gyrus, right	fma274639 Occipital segment of left fusiform gyrus	FREESURFER:2117 ctx-rh-G_occipit-temp_lat-Or_fusiform	134 Right fusiform gyrus
right occipital pole	ROP	Right Occipital Pole;gray matter of right occipital pole	Right Occipital Pole	4183 occipital pole, right	fma272833 Right occipital pole	FREESURFER:2142 ctx-rh-Pole_occipital	177 Right middle occipital
right pallidum	RP	Right Pallidum;Right globus pallidus	Right Pallidum	4293002 globus pallidus, right	fma83684 Pallidum of neuraxis	FREESURFER:52 Right-Pallidum	115 Right globus pallidus
right paracingulate	RPG	Right Paracingulate Gyrus;gray matter of rostral part of right anterior cingulate gyrus	Right Paracingulate Gyrus	4131 paracentral lobule, posterior part, right, bank of cingulate sulcus	fma71037 Paracingulate gyrus (PAC)	FREESURFER:2026 ctx-rh-rostralanteriorcingulate	198 Right paracentral lobule
right parahippocampal posterior	RPGpd	Right Parahippocampal Gyrus posterior division;gray matter of right parahippocampal gyrus	Right Parahippocampal Gyrus posterior division	4246 parahippocampal gyrus, right	fma72738 Right posterior parahippocampal gyrus	FREESURFER:2016 ctx-rh-parahippocampal	132 Right parahippocampal gyrus
right parietal operculum	RPOC	Right Parietal Operculum Cortex;opercular part of right inferior frontal or parietal gyrus	Right Parietal Operculum Cortex	4103002 inferior parietal lobule, right	fma275906 Right parietal operculum	FREESURFER:56 Right-Operculum	747 Parietal operculum
right planum polare	RPP	Right Planum Polare;polar part of right superior temporal gyrus	Right Planum Polare	4179 planum polare, right	fma71043 Planum polare (PP)	FREESURFER:2135 ctx-rh-G_temp_sup-Planum_polare	260 Planum polare
right planum temporale	RPT	Right Planum Temporale;	Right Planum Temporale	4173 planum temporale, right	fma71045 Planum temporale (PT)	FREESURFER:2136 ctx-rh-G_temp_sup-Planum_tempolare	261 Planum temporale
right postcentral	RPG	Right Postcentral Gyrus;gray matter of right postcentral gyrus	Right Postcentral Gyrus	4091 postcentral gyrus, right	fma72665 Right postcentral gyrus	FREESURFER:2125 ctx-rh-G_postcentral	185 Right postcentral gyrus
right precentral	RPG	Right Precentral Gyrus;gray matter of right precentral gyrus	Right Precentral Gyrus	4016 precentral gyrus, right	fma72661 Right precentral gyrus	FREESURFER:2126 ctx-rh-G_precentral	145 Right precentral gyrus
right precuneous	RPC	Right Precuneous Cortex;gray matter of right precuneus	Right Precuneous Cortex	4122 precuneus, right	fma271688 Gray matter of right precuneus	FREESURFER:2025 ctx-rh-precuneus	195 Right precuneus
right putamen	RP	Right Putamen;Right putamen	Right Putamen	4289 putamen, right	fma72828 Right putamen	FREESURFER:52 Right-Pallidum	117 Right putamen
right superior frontal	RSFG	Right Superior Frontal Gyrus;gray matter of right superior frontal gyrus	Right Superior Frontal Gyrus	4025 superior frontal gyrus, right	fma72653 Right superior frontal gyrus;fma71031 Juxtaparacentral lobule cortex (JPL)	FREESURFER:2110 ctx-rh-G_frontal_superior;FREESURFER:12103 ctx_rh_G_and_S_paracentral	300 Right superior frontal gyrus
right superior parietal lobule	RSPL	Right Superior Parietal Lobule;gray matter of right superior parietal lobule	Right Superior Parietal Lobule	4100 superior parietal lobule, right	fma72671 Right superior parietal lobule	FREESURFER:2029 ctx-rh-superiorparietal	187 Right superior parietal lobule
right superior temporal posterior	RSTGpd	Right Superior Temporal Gyrus posterior division;gray matter of right superior temporal gyrus	Right Superior Temporal Gyrus posterior division	4137 superior temporal gyrus, right	fma72683 Right superior temporal gyrus	FREESURFER:2030 ctx-rh-superiortemporal	130 Right superior temporal gyrus
right supramarginal anterior	RSGad	Right Supramarginal Gyrus anterior division;gray matter of right supramarginal gyrus	Right Supramarginal Gyrus anterior division	4108 supramarginal gyrus, right	fma72788 Anterior part of right supramarginal gyrus;fma72790 Posterior part of right supramarginal gyrus	FREESURFER:2031 ctx-rh-supramarginal	191 Right supramarginal gyrus
right supramarginal posterior	RSGpd	Right Supramarginal Gyrus posterior division;gray matter of right supramarginal gyrus	Right Supramarginal Gyrus posterior division	4108 supramarginal gyrus, right	fma72788 Anterior part of right supramarginal gyrus;fma72790 Posterior part of right supramarginal gyrus	FREESURFER:2031 ctx-rh-supramarginal	191 Right supramarginal gyrus
right temporal fusiform anterior	RTFCad	Right Temporal Fusiform Cortex anterior division;gray matter of right fusiform gyrus	Right Temporal Fusiform Cortex anterior division	4152 inferior temporal gyrus, right	fma280527 Anterior division of temporal segment of fusiform gyrus;fma280529 Posterior division of temporal segment of fusiform gyrus;fma71063 Inferior temporal gyrus, anterior division (T3a);fma71064 Inferior temporal gyrus, posterior division (T3p);fma71069 Inferior temporal gyrus, temporoccipital part (TO3)	FREESURFER:2007 ctx-rh-fusiform;FREESURFER:2009 ctx-rh-inferiortemporal	153 Right inferior temporal gyrus
right temporal fusiform posterior	RTFCpd	Right Temporal Fusiform Cortex posterior division;gray matter of right fusiform gyrus	Right Temporal Fusiform Cortex posterior division	4152 inferior temporal gyrus, right	fma280527 Anterior division of temporal segment of fusiform gyrus;fma280529 Posterior division of temporal segment of fusiform gyrus;fma71063 Inferior temporal gyrus, anterior division (T3a);fma71064 Inferior temporal gyrus, posterior division (T3p);fma71069 Inferior temporal gyrus, temporoccipital part (TO3)	FREESURFER:2007 ctx-rh-fusiform;FREESURFER:2009 ctx-rh-inferiortemporal	153 Right inferior temporal gyrus
right temporal occipital fusiform	RTOFC	Right Temporal Occipital Fusiform Cortex;	Right Temporal Occipital Fusiform Cortex	4202 occipito-temporal gyrus, right	fma71070 Temporal occipital fusiform cortex (TOF)	FREESURFER:2117 ctx-rh-G_occipit-temp_lat-Or_fusiform	63 Medial occipito-temporal gyrus
right temporal pole	RTP	Right Temporal Pole;gray matter of right temporal pole	Right Temporal Pole	4176 temporal pole, right	fma272829 Right temporal pole	FREESURFER:2033 ctx-rh-temporalpole	154 Temporal pole
right thalamus	RT	Right Thalamus;Right thalamus	Right Thalamus	4392002 thalamus, right	fma258714 Right thalamus	FREESURFER:48 Right-Thalamus	34 Thalamus
right v	RV	Right V;right cerebellum v	Right V	4705111002 V, right	fma278629 Lobule of vermis	FREESURFER:47 Right-Cerebellum-Cortex	725 Right lobule IV, V of cerebellar hemisphere
right vi	RVI	Right VI;right cerebellum vi	Right VI	4705002 VI, right	fma278629 Lobule of vermis	FREESURFER:47 Right-Cerebellum-Cortex	726 Lobule VI of cerebellar hemisphere
right cerebellum viib			right cerebellum viib	4774 VIIB, right, lateral hemisphere
left cerebellum viiia			left cerebellum viiia	4775 VIIIA, right, lateral hemisphere
left cerebellum viib			left cerebellum viib	4741 VIIB, left, lateral hemisphere
left cerebellum viiib			left cerebellum viiib	4743 VIIIB, left, lateral hemisphere
right parahippocampal anterior			right parahippocampal gyrus anterior division	4246 parahippocampal gyrus, right	fma72738 Right posterior parahippocampal gyrus	FREESURFER:2016 ctx-rh-parahippocampal	132 Right parahippocampal gyrus
cerebellum vermis ix			cerebellum vermis ix	4711 IX;12943 IX
hypothalamus			hypothalamus	4540 hypothalamus
cerebellum vermis vi			cerebellum vermis vi	4705 VI;12937 VI
right cerebellum viiia			right cerebellum viiia	4775 VIIIA, right, lateral hemisphere
left cerebellum ix			left cerebellum ix	4744 IX, left, lateral hemisphere
right cerebellum viiib			right cerebellum viiib	4776 VIIIB, right, lateral hemisphere
right subcallosal cortex			right subcallosal cortex	4064 subcallosal cingulate gyrus, right	fma72848 Right subcallosal area	FREESURFER:2129 ctx-rh-G_subcallosal	273 Subcallosal area
left inferior frontal opercular			left inferior frontal gyrus pars opercularis	4042 inferior frontal gyrus, opercular part, left	fma272495 Gray matter of opercular part of inferior frontal gyrus	FREESURFER:1106 ctx-lh-G_frontal_inf-Opercular_part	670 Left opercular part of inferior frontal gyrus
right inferior frontal opercular			right inferior frontal gyrus pars opercularis	4043 inferior frontal gyrus, opercular part, right
Left Cuneous	Lcu	Left Cuneal Cortex;left cuneous	Left Cuneal Cortex	4185 cuneus, left	fma72680 Left cuneus	FREESURFER:1005 ctx-lh-cuneus	164 Left cuneus
Left Frontal Operculum	LFOC	Left Frontal Operculum Cortex;Frontal operculum cortex	Left Frontal Operculum Cortex	4079 frontal operculum, left	fma71023 Central opercular cortex (CO);fma74886 Frontal operculum	FREESURFER:1018 ctx-lh-parsopercularis;FREESURFER:1106 ctx-lh-G_frontal_inf-Opercular_part	667 Left frontal operculum;673 Left operculum
Left Inferior Frontal pars opercularis	LIFGpo	Left Inferior Frontal Gyrus pars opercularis;	Left Inferior Frontal Gyrus pars opercularis	4042 inferior frontal gyrus, opercular part, left	fma272495 Gray matter of opercular part of inferior frontal gyrus	FREESURFER:1106 ctx-lh-G_frontal_inf-Opercular_part	670 Left opercular part of inferior frontal gyrus
Left Inferior Temporal anterior	LITGad	Left Inferior Temporal Gyrus anterior division;	Left Inferior Temporal Gyrus anterior division	4148 inferior temporal gyrus, left	fma280527 Anterior division of temporal segment of fusiform gyrus;fma280529 Posterior division of temporal segment of fusiform gyrus;fma71063 Inferior temporal gyrus, anterior division (T3a);fma71064 Inferior temporal gyrus, posterior division (T3p);fma71069 Inferior temporal gyrus, temporoccipital part (TO3)	FREESURFER:1007 ctx-lh-fusiform;FREESURFER:1009 ctx-lh-inferiortemporal	152 Left inferior temporal gyrus
Left Parahippocampal anterior	LPGad	Left Parahippocampal Gyrus anterior division;	Left Parahippocampal Gyrus anterior division	4243 parahippocampal gyrus, left	fma72739 Left posterior parahippocampal gyrus;fma274951 Anterior segment of left parahippocampal gyrus	FREESURFER:1016 ctx-lh-parahippocampal	131 Left parahippocampal gyrus
Right Cuneous	Rcu	Right Cuneal Cortex;right cuneous	Right Cuneal Cortex	4188 cuneus, right	fma72679 Right cuneus	FREESURFER:2005 ctx-rh-cuneus	165 Right cuneus
Right I-IV	RI	Right I-IV;	Right I-IV	4699112 anterior lobe of the vermis, right
Right Inferior Temporal anterior	RITGad	Right Inferior Temporal Gyrus anterior division;	Right Inferior Temporal Gyrus anterior division	4152 inferior temporal gyrus, right	fma280527 Anterior division of temporal segment of fusiform gyrus;fma280529 Posterior division of temporal segment of fusiform gyrus;fma71063 Inferior temporal gyrus, anterior division (T3a);fma71064 Inferior temporal gyrus, posterior division (T3p);fma71069 Inferior temporal gyrus, temporoccipital part (TO3)	FREESURFER:2007 ctx-rh-fusiform;FREESURFER:2009 ctx-rh-inferiortemporal	153 Right inferior temporal gyrus
Right Subcallosal	RSC	Right Subcallosal Gyrus;right paraterminal gyrus	Right Subcallosal Gyrus	4064 subcallosal cingulate gyrus, right	fma72848 Right subcallosal area	FREESURFER:2129 ctx-rh-G_subcallosal	273 Subcallosal area
Right Superior Temporal anterior	RSTGad	Right Superior Temporal Gyrus anterior division;	Right Superior Temporal Gyrus anterior division	4137 superior temporal gyrus, right	fma72683 Right superior temporal gyrus	FREESURFER:2030 ctx-rh-superiortemporal	130 Right superior temporal gyrus
