# Supplementary material for: From Matrices to Knowledge: Using Semantic Networks to Annotate the Connectome
Source: Front Neuroanat. 2018 Dec 7;12:111. doi: 10.3389/fnana.2018.00111 (PMC6292998; doi:10.3389/fnana.2018.00111)
Supplement: TABLE S3 — High gene expression of fkbp5. 211 measurements indicate the localized binding of probes to the fkbp5 gene in the brain. Only expression values greater than 8 and signals significantly greater than background noise (PACall value equal to 1) are listed. [file Table_3.XLS]

## Sheet: BioXM Report
MNI152 Coordinates.Brain Structure	MNI152 Coordinates.X	MNI152 Coordinates.Y	MNI152 Coordinates.Z	Gene Expression	PACall
CA3 field, left	-30.2	-35.1	-4.7	8.001	1
central gray substance of midbrain, right	-0.3	-24.1	-2.7	8.0115	1
postcentral gyrus, right, bank of the central sulcus	48.5	-11.4	42.1	8.0282	1
putamen, left	-26.2	-3.2	7.4	8.0329	1
subiculum, left	-22.6	-27.4	-13.8	8.0377	1
central nucleus, left	-25.5	-17.6	-5.6	8.0379	1
lingual gyrus, left, peristriate	-7.4	-94.1	-17.8	8.0414	1
amygdalohippocampal transition zone, left	-19.1	-13.6	-11.8	8.0433	1
middle temporal gyrus, right, superior bank of gyrus	39.6	-73.2	4.1	8.0473	1
putamen, left	-28.6	-16.4	7.5	8.0477	1
lingual gyrus, left, striate	-6.6	-62.9	8.9	8.0526	1
subiculum, right	26	-24.5	-14.3	8.0579	1
CA3 field, left	-32.1	-28.3	-8.3	8.0661	1
head of caudate nucleus, left	-5.1	-5.6	9.4	8.0661	1
claustrum, left	-29.3	0.1	-21.4	8.0673	1
postcentral gyrus, right, bank of the central sulcus	36.5	-27.2	53.7	8.0677	1
lingual gyrus, right, striate	12.9	-83.8	-13.6	8.0808	1
globus pallidus, external segment, right	20.1	-7.2	5.9	8.0877	1
cuneus, left, striate	-6	-79.0	18.7	8.0911	1
ventral tegmental area, left	-2.5	-26.0	-5.7	8.1028	1
putamen, left	-26.4	-12.5	5.7	8.1054	1
facial motor nucleus, right	5.6	-37.0	-43.9	8.1069	1
subiculum, left	-21.3	-16.0	-20.4	8.107	1
postcentral gyrus, left, bank of the central sulcus	-41.5	-23.0	54.5	8.1155	1
principal sensory nucleus of trigeminal nerve, right	8.7	-39.7	-37.7	8.1175	1
lingual gyrus, left, striate	-5.6	-62.9	8.9	8.1199	1
nucleus subceruleus, right	8.9	-35.2	-32.9	8.1264	1
caudal group of intralaminar nuclei, left	-14.2	-28.5	2.3	8.1358	1
midbrain reticular formation, right	2.6	-32.7	-18.9	8.1387	1
precentral gyrus, left, inferior lateral aspect of gyrus	-27.8	-26.6	56.6	8.1405	1
zona incerta, left	-7.7	-21.5	3.4	8.1429	1
dentate gyrus, left	-29.8	-19.7	-13.2	8.1444	1
putamen, right	19.8	19.2	-2.4	8.1516	1
precentral gyrus, left, bank of the central sulcus	-36	-16.0	43.2	8.1517	1
cuneus, right, striate	7.3	-98.0	8	8.1561	1
claustrum, right	29.8	1.3	-16.8	8.1596	1
pretectal region	3.7	-31.9	-3.4	8.1605	1
precentral gyrus, right, inferior lateral aspect of gyrus	30.4	-20.3	51.2	8.1641	1
CA2 field, right	29.3	-20.1	-10.6	8.1649	1
body of caudate nucleus, left	-18.1	-15.4	23.3	8.1736	1
precentral gyrus, left, bank of the central sulcus	-37.2	-22.1	53.3	8.1766	1
subiculum, left	-24.8	-30.1	-15.6	8.177	1
globus pallidus, external segment, left	-10.5	-6.9	0.6	8.1785	1
substantia innominata, left	-24.3	-10.8	-4.6	8.1833	1
postcentral gyrus, right, bank of the central sulcus	15.3	-32.5	64.3	8.1838	1
CA1 field, left	-31.9	-20.3	-15.4	8.1868	1
superior olivary complex, right	4.6	-37.0	-43.9	8.1904	1
CA1 field, right	31	-36.5	-6.3	8.1946	1
subthalamic nucleus, left	-15.1	-22.5	0	8.2004	1
lingual gyrus, right, striate	13.2	-73.0	6.8	8.2049	1
subcuneiform nucleus, left	-6.9	-34.0	-18.9	8.2055	1
putamen, right	27.2	-18.5	8.2	8.2102	1
CA2 field, right	33.3	-29.6	-5.3	8.2123	1
lingual gyrus, left, striate	-8	-74.2	7.6	8.2135	1
substantia nigra, pars compacta, right	2.8	-25.4	-24.8	8.214	1
lingual gyrus, right, peristriate	19.1	-87.1	-14	8.2175	1
dentate gyrus, right	31.1	-32.3	-7.1	8.2183	1
putamen, left	-21	-5.5	6.8	8.2189	1
locus ceruleus, left	-7.1	-39.7	-32.4	8.2315	1
central gray substance of midbrain, left	-1.7	-34.9	-18.6	8.2351	1
putamen, right	18.6	13.7	-2.6	8.238	1
globus pallidus, external segment, right	21.1	-12.4	6.9	8.2475	1
claustrum, right	31.2	10.9	2.7	8.2494	1
facial motor nucleus, left	-6	-38.3	-43.9	8.2596	1
claustrum, right	29.2	17.0	-2.9	8.2615	1
putamen, right	20.6	10.1	0.4	8.2682	1
head of caudate nucleus, right	16.1	1.6	14.2	8.2703	1
dentate gyrus, right	29	-32.7	-8.2	8.2712	1
precentral gyrus, right, bank of the central sulcus	12.1	-31.5	68.5	8.2789	1
spinal trigeminal nucleus, right	8.8	-37.6	-38.1	8.2805	1
central gray substance of midbrain, right	0.4	-34.8	-18.6	8.2807	1
pontine reticular formation, right	2.6	-31.7	-23.6	8.2829	1
putamen, right	19.6	13.7	-2.5	8.2906	1
lingual gyrus, right, striate	12.1	-73.0	6.8	8.2944	1
lingual gyrus, right, peristriate	7	-65.3	3	8.2957	1
putamen, left	-27.5	-12.5	5.7	8.2985	1
putamen, left	-20.6	9.9	-1.7	8.3002	1
tail of caudate nucleus, right	31.1	-32.3	-2.6	8.3015	1
body of caudate nucleus, right	15.7	-14.6	24	8.3138	1
head of caudate nucleus, left	-13	16.8	11.8	8.314	1
CA1 field, left	-34.3	-29.2	-11.5	8.3162	1
body of caudate nucleus, left	-17.8	-4.9	21.4	8.3176	1
body of caudate nucleus, right	14.9	-7.5	21.5	8.3192	1
tail of caudate nucleus, left	-33.1	-23.9	-8	8.3198	1
cuneus, left, peristriate	-2.5	-68.9	19.1	8.3212	1
body of caudate nucleus, right	17.5	-26.1	21.7	8.3269	1
pontine reticular formation, left	-2.7	-31.9	-23.7	8.3313	1
cuneus, left, peristriate	-1.5	-68.9	19.1	8.3322	1
spinal trigeminal nucleus, left	-6.1	-41.9	-53.3	8.333	1
globus pallidus, external segment, left	-22.2	-12.1	6.9	8.3333	1
CA4 field, left	-30.8	-19.7	-13.2	8.3343	1
claustrum, left	-29	12.0	-1.1	8.3425	1
locus ceruleus, right	7.7	-37.3	-32.5	8.3444	1
precentral gyrus, right, bank of the central sulcus	47.5	-9.5	45.1	8.3556	1
claustrum, right	28.2	-22.8	16.8	8.3851	1
putamen, left	-24.1	-3.2	7.4	8.3888	1
globus pallidus, internal segment, left	-19.1	-13.9	3.9	8.3902	1
claustrum, left	-31.7	-12.3	6.7	8.3929	1
putamen, right	22.1	-12.3	11.3	8.3955	1
central gray substance of midbrain, left	-1.7	-36.0	-22.9	8.4008	1
head of caudate nucleus, left	-14	18.5	1.4	8.4022	1
claustrum, right	33.9	-6.9	1.7	8.4122	1
body of caudate nucleus, right	13.8	-7.6	21.5	8.4314	1
putamen, right	26.5	-5.7	6.9	8.4448	1
CA1 field, left	-28.6	-15.3	-17.3	8.4488	1
precentral gyrus, right, bank of the central sulcus	32.3	-27.3	53.7	8.4502	1
hypoglossal nucleus, left	-0.9	-44.5	-59.4	8.4516	1
central gray substance of midbrain, left	-2.5	-23.8	-1.7	8.4525	1
globus pallidus, internal segment, right	21	-14.6	2.8	8.4573	1
cuneus, right, peristriate	11.1	-70.8	15.3	8.4589	1
locus ceruleus, left	-3.9	-38.5	-28.1	8.4599	1
putamen, left	-30.9	-21.7	8.5	8.4623	1
substantia innominata, right	22	-15.9	1.9	8.4683	1
CA1 field, left	-31.3	-35.9	-7.9	8.4836	1
motor nucleus of trigeminal nerve, right	5.6	-38.7	-37.9	8.4844	1
CA2 field, left	-27.7	-19.1	-11	8.4845	1
lingual gyrus, right, striate	8.2	-63.0	11.5	8.4921	1
red nucleus, right	7	-25.5	-4.5	8.4967	1
claustrum, right	30.8	-2.2	7.4	8.4978	1
tail of caudate nucleus, right	34.4	-28.6	-5.5	8.5119	1
body of caudate nucleus, left	-18.2	-21.9	23.4	8.5337	1
CA2 field, left	-32.3	-34.1	-4.9	8.5437	1
CA2 field, left	-33.2	-28.4	-8.3	8.5474	1
ventral tegmental area, right	0.7	-25.7	-4.6	8.5474	1
tail of caudate nucleus, left	-36.3	-28.4	-8.3	8.571	1
substantia nigra, pars reticulata, left	-19.3	-23.8	-4.3	8.5762	1
midbrain reticular formation, left	-3.8	-34.9	-18.7	8.5793	1
dentate gyrus, right	31.1	-33.4	-6.9	8.5804	1
putamen, left	-20.5	13.6	-0.1	8.595	1
CA1 field, right	32.1	-33.6	-8	8.5986	1
cortico-medial group, left	-23.4	-17.6	-5.6	8.6052	1
locus ceruleus, right	5.6	-38.3	-27.9	8.6078	1
spinal trigeminal nucleus, left	-7.1	-40.4	-43.5	8.6124	1
CA1 field, right	34.5	-22.9	-13.3	8.6136	1
tail of caudate nucleus, right	34.3	-29.3	-4.2	8.6136	1
claustrum, left	-30.1	8.8	-5.1	8.616	1
substantia nigra, pars compacta, left	-14.2	-27.3	-5.8	8.6169	1
pretectal region	-12.1	-30.2	-4.1	8.6248	1
lingual gyrus, left, peristriate	-6.7	-67.3	-3.7	8.6248	1
motor nucleus of trigeminal nerve, left	-8.2	-40.1	-38	8.6403	1
red nucleus, left	-8.8	-24.8	-5	8.6498	1
claustrum, left	-33.7	-7.2	1.2	8.6498	1
CA4 field, right	32.4	-21.6	-12.5	8.6511	1
midbrain reticular formation, left	-3.8	-36.1	-23	8.6565	1
CA2 field, left	-33.2	-31.0	-10	8.6638	1
basolateral nucleus, left	-24.2	-9.4	-16.1	8.6708	1
cortico-medial group, left	-21.2	-12.3	-6.5	8.6732	1
basomedial nucleus, left	-25.3	-8.0	-10.8	8.6927	1
claustrum, left	-32.5	-2.9	4.9	8.7023	1
central gray substance of midbrain, left	-1.5	-27.5	-3.2	8.7025	1
claustrum, left	-33.9	-16.1	5.1	8.7039	1
putamen, right	25.5	-3.1	8.6	8.7142	1
dentate gyrus, left	-24.7	-26.6	-10.6	8.7143	1
putamen, left	-25.1	-3.2	7.4	8.7433	1
reticular nucleus of thalamus, left	-20.3	-21.1	14.2	8.757	1
claustrum, left	-32.9	-18.7	15.7	8.7613	1
substantia innominata, left	-24.4	-16.3	-4.7	8.7669	1
central gray substance of midbrain, left	-7.9	-30.6	-6.1	8.7722	1
basolateral nucleus, left	-24.4	-13.8	-11.9	8.79	1
CA1 field, right	33.2	-32.1	-10.5	8.799	1
midbrain reticular formation, right	4.6	-34.8	-23	8.8154	1
dentate gyrus, left	-30	-29.3	-8	8.8299	1
CA2 field, right	32.1	-34.1	-5.6	8.849	1
oculomotor nuclear complex, right	0.6	-28.3	-6.4	8.849	1
claustrum, right	31.5	-17.1	9.1	8.893	1
CA2 field, left	-30	-26.5	-9.7	8.9039	1
CA4 field, right	31.1	-31.3	-7.3	8.9817	1
red nucleus, left	-5.7	-27.6	-3.3	9.0146	1
dentate gyrus, left	-31.1	-28.9	-10.4	9.0384	1
dentate gyrus, right	26.8	-35.8	-3.2	9.0522	1
dentate gyrus, left	-28.1	-35.6	-6.8	9.0828	1
CA4 field, right	30	-33.4	-6.9	9.0837	1
CA4 field, left	-26.8	-26.7	-10.7	9.1138	1
CA4 field, left	-29.1	-35.6	-6.8	9.1608	1
claustrum, right	29.5	-13.5	6.1	9.281	1
CA4 field, right	30	-32.7	-8.2	9.3286	1
CA4 field, left	-31.1	-30.7	-8.9	9.441	1
CA3 field, left	-28.7	-20.0	-14.2	9.4588	1
CA4 field, left	-31.1	-28.6	-9.3	9.5846	1
CA3 field, left	-27.8	-26.4	-9.6	9.6063	1
CA4 field, right	27.8	-35.8	-3.2	9.7245	1
CA3 field, right	31.1	-33.1	-5.9	9.9255	1
CA3 field, right	27.9	-35.5	-2.1	9.9299	1
CA3 field, right	30.1	-31.0	-6.3	9.9952	1
CA3 field, left	-30.2	-35.1	-4.7	10.0055	1
tail of caudate nucleus, right	37.7	-23.3	-10.9	10.0725	1
CA3 field, right	30.3	-23.0	-13.4	10.1589	1
CA3 field, left	-32.1	-28.3	-8.3	10.1767	1
CA2 field, right	29.3	-20.1	-10.6	10.3559	1
CA3 field, left	-32.2	-30.7	-8.9	10.3632	1
CA3 field, right	31.1	-32.1	-6	10.3676	1
central nucleus, left	-25.5	-17.6	-5.6	10.3887	1
dentate gyrus, right	33.5	-21.6	-12.4	10.3888	1
CA2 field, right	30	-35.4	-2.1	10.5442	1
superior olivary complex, right	4.6	-37.0	-43.9	10.6629	1
dentate gyrus, left	-29.8	-19.7	-13.2	10.6674	1
CA1 field, left	-31.3	-35.9	-7.9	10.6726	1
dentate gyrus, right	29	-32.7	-8.2	10.7145	1
CA2 field, left	-30	-26.5	-9.7	10.8343	1
dentate gyrus, right	31.1	-32.3	-7.1	10.8465	1
CA2 field, right	33.3	-29.6	-5.3	10.8557	1
CA2 field, right	32.1	-34.1	-5.6	10.8594	1
CA2 field, left	-33.2	-28.4	-8.3	10.9392	1
dentate gyrus, left	-24.7	-26.6	-10.6	10.9999	1
CA2 field, left	-33.2	-31.0	-10	11.1131	1
dentate gyrus, left	-31.1	-28.9	-10.4	11.1439	1
dentate gyrus, left	-28.1	-35.6	-6.8	11.1764	1
dentate gyrus, right	31.1	-33.4	-6.9	11.2484	1
CA2 field, left	-27.7	-19.1	-11	11.2904	1
dentate gyrus, right	26.8	-35.8	-3.2	11.3629	1
dentate gyrus, left	-30	-29.3	-8	11.5874	1
