# Supplementary material for: From Matrices to Knowledge: Using Semantic Networks to Annotate the Connectome
Source: Front Neuroanat. 2018 Dec 7;12:111. doi: 10.3389/fnana.2018.00111 (PMC6292998; doi:10.3389/fnana.2018.00111)
Supplement: TABLE S4 — High gene expression of gmeb1. 79 measurements indicate the localized binding of probes to the gmeb1 gene in the brain. Only expression values greater than 8 and signals significantly greater than background noise (PACall value equal to 1) are listed. [file Table_4.XLS]

## Sheet: BioXM Report
MNI152 Coordinates.Brain Structure	MNI152 Coordinates.X	MNI152 Coordinates.Y	MNI152 Coordinates.Z	Gene Expression	PACall
claustrum, right	29.2	17.0	-2.9	8.0121	1
basomedial nucleus, left	-25.3	-8.0	-10.8	8.0143	1
central glial substance	0.1	-45.5	-59.2	8.0164	1
subthalamic nucleus, right	15.5	-23.9	1	8.0256	1
claustrum, right	30.8	-2.2	7.4	8.0364	1
VIIB, left, paravermis	-4.7	-70.5	-41.2	8.0364	1
cingulate gyrus, parietal part, right, inferior bank of gyrus	9.7	-43.8	25.9	8.0434	1
inferior olivary complex, left	-2.8	-35.1	-44.4	8.0437	1
III, right, paravermis	8.7	-43.4	-22.4	8.046	1
superior frontal gyrus, left, medial bank of gyrus	0	31.1	27.4	8.0474	1
temporal pole, left, inferior aspect	-41.8	7.7	-37.7	8.0552	1
VI, right, lateral hemisphere	35.8	-53.8	-26.5	8.0602	1
VI, right, paravermis	7.9	-70.9	-18.4	8.0617	1
CA2 field, left	-30	-26.5	-9.7	8.062	1
dorsal lateral geniculate nucleus, right	20.7	-27.6	-4.9	8.0687	1
dentate gyrus, left	-31.1	-28.9	-10.4	8.0798	1
gracile nucleus, left	-1	-49.8	-58.5	8.0822	1
VIIAt	4.4	-86.4	-26.8	8.0854	1
CA4 field, right	27.8	-35.8	-3.2	8.0926	1
claustrum, left	-29.3	0.1	-21.4	8.0952	1
precentral gyrus, left, bank of the central sulcus	-37.2	-22.1	53.3	8.1	1
middle temporal gyrus, right, superior bank of gyrus	36.5	-67.0	-14	8.1	1
IV, right, paravermis	8.5	-49.7	-8.9	8.1149	1
cuneate nucleus, right	1.1	-47.7	-63.3	8.1169	1
medial orbital gyrus, left	-10	54.2	-17.6	8.1182	1
V, right, paravermis	8	-67.2	-16.8	8.1277	1
CA4 field, left	-31.1	-28.6	-9.3	8.1384	1
lateral group of nuclei, left, ventral division	-20.5	-28.2	-0.2	8.1607	1
fastigial nucleus, right	5.2	-56.2	-29.1	8.1661	1
septal nuclei, right	2.3	-4.3	1.5	8.1669	1
lingual gyrus, right, striate	29.4	-56.7	0.8	8.167	1
supramarginal gyrus, right, superior bank of gyrus	41.4	-42.7	44.4	8.168	1
Crus I, right, paravermis	7.8	-77.1	-25.1	8.1821	1
dentate gyrus, right	29	-32.7	-8.2	8.1945	1
dentate gyrus, right	26.8	-35.8	-3.2	8.2052	1
substantia nigra, pars reticulata, left	-6.8	-26.7	-24.8	8.2121	1
VIIIB, right, paravermis	8.3	-57.4	-59	8.2181	1
spinal trigeminal nucleus, left	-6.1	-41.9	-53.3	8.2279	1
V, left, paravermis	-3.1	-50.5	-11.3	8.2364	1
IX, right, paravermis	9.6	-46.7	-47.6	8.2382	1
VI, left, lateral hemisphere	-43.6	-64.7	-28.6	8.2386	1
VIIIB, left, paravermis	-4.5	-61.8	-54	8.239	1
CA4 field, left	-30.8	-19.7	-13.2	8.2464	1
reticular nucleus of thalamus, left	-18.1	-17.1	12.4	8.2499	1
middle temporal gyrus, right, inferior bank of gyrus	51.9	-1.4	-24.7	8.2558	1
I-II;I-II	5.4	-44.8	-23.3	8.2594	1
reticular nucleus of thalamus, right	11.6	-11.5	10.9	8.2649	1
spinal trigeminal nucleus, left	-7.1	-40.4	-43.5	8.27	1
lingual gyrus, left, striate	-6.6	-62.9	8.9	8.2703	1
CA4 field, right	31.1	-31.3	-7.3	8.2718	1
VIIB, left, lateral hemisphere	-43.5	-59.0	-48.8	8.2766	1
III;III	5.3	-49.5	-20.2	8.2917	1
superior olivary complex, left	-8	-35.9	-38.8	8.2952	1
superior frontal gyrus, right, medial bank of gyrus	3.3	34.9	29	8.3007	1
CA4 field, left	-26.8	-26.7	-10.7	8.3043	1
VIIIA, left, lateral hemisphere	-43.4	-54.5	-48.5	8.3075	1
VIIIA;VIIIA	6.2	-57.7	-55.7	8.3178	1
lateral nucleus, left	-27.5	-14.1	-13	8.3198	1
III;III	5.5	-41.5	-15	8.3268	1
red nucleus, left	-5.7	-27.6	-3.3	8.3318	1
VIIAf	4.6	-78.9	-23.7	8.3329	1
IX;IX	5.5	-43.5	-26.9	8.3343	1
lateral group of nuclei, left, ventral division	-12.9	-18.3	11.6	8.3505	1
dentate gyrus, left	-24.7	-26.6	-10.6	8.3875	1
postcentral gyrus, right, inferior lateral aspect of gyrus	49.2	-24.9	61.5	8.4044	1
V;V;V	5	-62.8	-16.6	8.4084	1
VI;VI	4.6	-76.8	-24.1	8.426	1
Crus II, left, paravermis	-4.8	-74.7	-40.4	8.4292	1
lateral nucleus, left	-26.5	-14.1	-13	8.4314	1
VIIIA, left, paravermis	-4.6	-67.4	-41.8	8.4387	1
Crus II, left, lateral hemisphere	-43.6	-65.8	-45.3	8.4755	1
lateral group of nuclei, left, ventral division	-20.5	-26.7	9.7	8.5163	1
claustrum, right	28.2	-22.8	16.8	8.5242	1
superior olivary complex, right	4.6	-37.0	-43.9	8.5284	1
lingual gyrus, right, striate	13.2	-73.0	6.8	8.5468	1
subiculum, left	-24.8	-30.1	-15.6	8.5986	1
basomedial nucleus, left	-23.3	-13.2	-9.8	8.7388	0
tail of caudate nucleus, right	37.7	-23.3	-10.9	8.967	1
cingulum bundle, right	14.8	-9.1	36.4	9.2013	1
