# Supplementary material for: From Matrices to Knowledge: Using Semantic Networks to Annotate the Connectome
Source: Front Neuroanat. 2018 Dec 7;12:111. doi: 10.3389/fnana.2018.00111 (PMC6292998; doi:10.3389/fnana.2018.00111)
Supplement: TABLE S5 — High gene expression of gmeb2. 11 measurements indicate the localized binding of probes to the gmeb2 gene in the brain. Only expression values greater than 8 and signals significantly greater than background noise (PACall value equal to 1) are listed. [file Table_5.XLS]

## Sheet: BioXM Report
MNI152 Coordinates.Brain Structure	MNI152 Coordinates.X	MNI152 Coordinates.Y	MNI152 Coordinates.Z	Gene Expression	PACall
spinal trigeminal nucleus, right	6.6	-40.1	-43.3	8.0199	1
zona incerta, right	11.3	-23.2	-0.3	8.0218	1
central medullary reticular group, left	-2.9	-42.5	-59.9	8.1398	1
central gray substance of midbrain, left	-1.5	-27.5	-3.2	8.2419	1
CA4 field, left	-30.8	-19.7	-13.2	8.3089	1
cuneate nucleus, left	-2.1	-48.8	-63.1	8.3896	1
CA4 field, right	32.4	-21.6	-12.5	8.4504	1
pontine nuclei, right	6.1	-21.2	-25.5	8.6776	1
CA3 field, left	-27.8	-26.4	-9.6	8.688	1
CA4 field, left	-26.8	-26.7	-10.7	8.7835	1
central medullary reticular group, right	3.4	-43.4	-59.6	8.9274	1
