# Supplementary material for: From Matrices to Knowledge: Using Semantic Networks to Annotate the Connectome
Source: Front Neuroanat. 2018 Dec 7;12:111. doi: 10.3389/fnana.2018.00111 (PMC6292998; doi:10.3389/fnana.2018.00111)
Supplement: TABLE S6 — Brain area with high gene expression for fkbp5, gmeb1, gmeb2. The hippocampal CA4 region is the only area in which fkbp5, gmeb1 and gmeb2 is significantly highly expressed (expression value >= 8). [file Table_6.XLS]

## Sheet: BioXM report
Brain Structure	fkbp5.Value	fkbp5.PACall	gmeb1.Value	gmeb1.PACall	gmeb2.Value	gmeb2.PACall
4266 CA4 field, right	8.9817;8.6511;9.0837;9.3286;9.7245;9.154;8.542;8.4618;8.149	1;1;1;1;1;1;1;1;1	8.2718;8.0926	1;1	8.4504	1
4257 CA4 field, left	9.5846;9.1608;8.3343;9.441;9.1138;9.3907;9.4748;8.4311;10.662;9.3857;9.3228;9.2302;8.6798;10.003;9.1441;9.6484;9.1594;9.3918;9.5996	1;1;1;1;1;1;1;1;1;1;1;1;1;1;1;1;1;1;1	8.1384;8.2464;8.3043;8.4835;8.2262	1;1;1;1;	8.3089;8.7835	1;1
