# Supplementary material for: From Matrices to Knowledge: Using Semantic Networks to Annotate the Connectome
Source: Front Neuroanat. 2018 Dec 7;12:111. doi: 10.3389/fnana.2018.00111 (PMC6292998; doi:10.3389/fnana.2018.00111)
Supplement: TABLE S7 — Brain connectivity and transcription networks. A query revealed 9751 combinations of brain areas in which measurements of structural (DTI), functional connectivity (fMRI) and differential expression of genes (DEG) are available. [file Table_7.XLS]

## Sheet: BioXM Report
Brain Connectivity Origin.Brain Structure	Brain Connectivity Origin.x	Brain Connectivity Origin.y	Brain Connectivity Origin.z	Brain Connectivity Target.Name	Brain Connectivity Target.x	Brain Connectivity Target.y	Brain Connectivity Target.z	Brain Connectivity.DTI	Brain Connectivity.fMRI	Differential Gene Expression.Origin	Differential Gene Expression.Target	Differential Gene Expression.Number of Differentially Expressed Genes	Average
left putamen	-16.9677	11.3333	-3.3548	vermis vi	1.9738	-67.0457	-21.9607	0.000296257	0.0225947	putamen, left;putamen, left;putamen, left;putamen, left	VI, left, paravermis;VI, left, lateral hemisphere;VI, right, paravermis;VI, right, lateral hemisphere	880;990;880;990	935
right putamen	16.8	12.0888	-4.2222	vermis vi	1.9738	-67.0457	-21.9607	0.00149108	0.0500358	putamen, right;putamen, right;putamen, right;putamen, right	VI, left, paravermis;VI, left, lateral hemisphere;VI, right, paravermis;VI, right, lateral hemisphere	880;990;880;990	935
left frontal pole	-28.0571	55.3714	13.2571	right putamen	16.8	12.0888	-4.2222	0.0361972	0.0543217	frontal pole, left, superior aspect	putamen, right	927	927
left frontal pole	-44.6067	40.4719	-11.0112	right putamen	16.8	12.0888	-4.2222	0.00142008	0.0393571	frontal pole, left, superior aspect	putamen, right	927	927
left frontal pole	-14.4943	44.9662	42.6966	right putamen	16.8	12.0888	-4.2222	0.00286708	-0.0717987	frontal pole, left, superior aspect	putamen, right	927	927
right frontal pole	11.2427	66.8932	1.9805	right putamen	16.8	12.0888	-4.2222	0.175578	0.10383	frontal pole, right, superior aspect	putamen, right	927	927
right frontal pole	25.6989	38.344	-16.258	right putamen	16.8	12.0888	-4.2222	0.615179	0.27	frontal pole, right, superior aspect	putamen, right	927	927
left frontal pole	-10.8932	66.6213	2.0194	right putamen	16.8	12.0888	-4.2222	0.0806211	0.0733162	frontal pole, left, superior aspect	putamen, right	927	927
right frontal pole	28.7307	58.6153	11.5384	right putamen	16.8	12.0888	-4.2222	0.145893	0.138509	frontal pole, right, superior aspect	putamen, right	927	927
left frontal pole	-43.009	42.5045	10.4144	right putamen	16.8	12.0888	-4.2222	0.00137111	0.00681815	frontal pole, left, superior aspect	putamen, right	927	927
right frontal pole	10.5306	59.3061	-17.3469	right putamen	16.8	12.0888	-4.2222	0.289419	0.113461	frontal pole, right, superior aspect	putamen, right	927	927
right frontal pole	15.3777	46	43.1111	right putamen	16.8	12.0888	-4.2222	0.0102637	-0.0116593	frontal pole, right, superior aspect	putamen, right	927	927
right frontal pole	31.3445	45.1596	28.3361	right putamen	16.8	12.0888	-4.2222	0.0626327	0.120612	frontal pole, right, superior aspect	putamen, right	927	927
left frontal pole	-26.55	39.7	-15.65	right putamen	16.8	12.0888	-4.2222	0.0670398	0.168467	frontal pole, left, superior aspect	putamen, right	927	927
right frontal pole	43.4576	44.6779	9.3559	right putamen	16.8	12.0888	-4.2222	0.174087	0.138104	frontal pole, right, superior aspect	putamen, right	927	927
left frontal pole	-11.9793	60.0618	24.6185	right putamen	16.8	12.0888	-4.2222	0.0165586	0.0048741	frontal pole, left, superior aspect	putamen, right	927	927
left frontal pole	-10	58.1702	-17.0212	right putamen	16.8	12.0888	-4.2222	0.0774259	0.0734204	frontal pole, left, superior aspect	putamen, right	927	927
right frontal pole	13.6831	60.3366	24.5148	right putamen	16.8	12.0888	-4.2222	0.0407709	0.0546337	frontal pole, right, superior aspect	putamen, right	927	927
left frontal pole	-30.9122	58.1052	-5.6842	right putamen	16.8	12.0888	-4.2222	0.0649905	0.0665789	frontal pole, left, superior aspect	putamen, right	927	927
right frontal pole	31.5929	57.292	-7.4336	right putamen	16.8	12.0888	-4.2222	0.342326	0.162077	frontal pole, right, superior aspect	putamen, right	927	927
left frontal pole	-31.1282	42.4444	30.3589	right putamen	16.8	12.0888	-4.2222	0.00446344	-0.000746628	frontal pole, left, superior aspect	putamen, right	927	927
right frontal pole	45.0204	39.551	-11.2653	right putamen	16.8	12.0888	-4.2222	0.135257	0.228325	frontal pole, right, superior aspect	putamen, right	927	927
left frontal pole	-28.0571	55.3714	13.2571	left putamen	-16.9677	11.3333	-3.3548	0.187039	0.174406	frontal pole, left, superior aspect	putamen, left	927	927
left frontal pole	-44.6067	40.4719	-11.0112	left putamen	-16.9677	11.3333	-3.3548	0.0820265	0.178689	frontal pole, left, superior aspect	putamen, left	927	927
left frontal pole	-14.4943	44.9662	42.6966	left putamen	-16.9677	11.3333	-3.3548	0.0247558	0.0328454	frontal pole, left, superior aspect	putamen, left	927	927
right frontal pole	11.2427	66.8932	1.9805	left putamen	-16.9677	11.3333	-3.3548	0.0891514	0.126887	frontal pole, right, superior aspect	putamen, left	927	927
right frontal pole	25.6989	38.344	-16.258	left putamen	-16.9677	11.3333	-3.3548	0.0948341	0.127812	frontal pole, right, superior aspect	putamen, left	927	927
left frontal pole	-10.8932	66.6213	2.0194	left putamen	-16.9677	11.3333	-3.3548	0.200165	0.139926	frontal pole, left, superior aspect	putamen, left	927	927
right frontal pole	28.7307	58.6153	11.5384	left putamen	-16.9677	11.3333	-3.3548	0.0448009	0.06711	frontal pole, right, superior aspect	putamen, left	927	927
left frontal pole	-43.009	42.5045	10.4144	left putamen	-16.9677	11.3333	-3.3548	0.102297	0.115044	frontal pole, left, superior aspect	putamen, left	927	927
right frontal pole	10.5306	59.3061	-17.3469	left putamen	-16.9677	11.3333	-3.3548	0.0830842	0.077242	frontal pole, right, superior aspect	putamen, left	927	927
right frontal pole	15.3777	46	43.1111	left putamen	-16.9677	11.3333	-3.3548	0.00321476	-0.0222643	frontal pole, right, superior aspect	putamen, left	927	927
right frontal pole	31.3445	45.1596	28.3361	left putamen	-16.9677	11.3333	-3.3548	0.0100581	0.00647487	frontal pole, right, superior aspect	putamen, left	927	927
left frontal pole	-26.55	39.7	-15.65	left putamen	-16.9677	11.3333	-3.3548	0.478703	0.213129	frontal pole, left, superior aspect	putamen, left	927	927
right frontal pole	43.4576	44.6779	9.3559	left putamen	-16.9677	11.3333	-3.3548	0.00197831	0.0119113	frontal pole, right, superior aspect	putamen, left	927	927
left frontal pole	-11.9793	60.0618	24.6185	left putamen	-16.9677	11.3333	-3.3548	0.0552311	0.12378	frontal pole, left, superior aspect	putamen, left	927	927
left frontal pole	-10	58.1702	-17.0212	left putamen	-16.9677	11.3333	-3.3548	0.268176	0.131672	frontal pole, left, superior aspect	putamen, left	927	927
right frontal pole	13.6831	60.3366	24.5148	left putamen	-16.9677	11.3333	-3.3548	0.0153686	0.0871317	frontal pole, right, superior aspect	putamen, left	927	927
left frontal pole	-30.9122	58.1052	-5.6842	left putamen	-16.9677	11.3333	-3.3548	0.280893	0.15077	frontal pole, left, superior aspect	putamen, left	927	927
right frontal pole	31.5929	57.292	-7.4336	left putamen	-16.9677	11.3333	-3.3548	0.0733616	0.0841495	frontal pole, right, superior aspect	putamen, left	927	927
left frontal pole	-31.1282	42.4444	30.3589	left putamen	-16.9677	11.3333	-3.3548	0.0575131	0.0929933	frontal pole, left, superior aspect	putamen, left	927	927
right frontal pole	45.0204	39.551	-11.2653	left putamen	-16.9677	11.3333	-3.3548	0.00177509	0.110484	frontal pole, right, superior aspect	putamen, left	927	927
left putamen	-16.9677	11.3333	-3.3548	right superior temporal posterior	63.2982	-21.9298	7.5087	7.59006e-05	-0.0169546	putamen, left	superior temporal gyrus, right, lateral bank of gyrus	887	887
right putamen	16.8	12.0888	-4.2222	right superior temporal posterior	63.2982	-21.9298	7.5087	0.000949982	0.0555785	putamen, right	superior temporal gyrus, right, lateral bank of gyrus	887	887
left putamen	-16.9677	11.3333	-3.3548	right superior temporal posterior	52.6285	-29.2571	-1.6	0.00311192	0.0497822	putamen, left	superior temporal gyrus, right, lateral bank of gyrus	887	887
right putamen	16.8	12.0888	-4.2222	right superior temporal posterior	52.6285	-29.2571	-1.6	0.0816543	0.0998104	putamen, right	superior temporal gyrus, right, lateral bank of gyrus	887	887
right temporal fusiform posterior	33.0434	-36.7826	-28.0869	right putamen	16.8	12.0888	-4.2222	0.00118503	0.00202288	inferior temporal gyrus, right, bank of the its;inferior temporal gyrus, right, bank of mts	putamen, right;putamen, right	946;724	835
left inferior temporal posterior	-56.5617	-35.6179	-21.9775	right putamen	16.8	12.0888	-4.2222	0.000132214	-0.0367475	inferior temporal gyrus, left, bank of the its;inferior temporal gyrus, left, bank of mts	putamen, right;putamen, right	946;724	835
left inferior temporal temporooccipital	-55.4074	-55.037	-12.4814	right putamen	16.8	12.0888	-4.2222	0.000119972	-0.0547573	inferior temporal gyrus, left, bank of the its;inferior temporal gyrus, left, bank of mts	putamen, right;putamen, right	946;724	835
left temporal fusiform posterior	-36.0425	-22.2978	-25.617	right putamen	16.8	12.0888	-4.2222	0.00437285	0.0208611	inferior temporal gyrus, left, bank of the its;inferior temporal gyrus, left, bank of mts	putamen, right;putamen, right	946;724	835
right temporal fusiform posterior	36.5714	-20.7346	-26.6122	right putamen	16.8	12.0888	-4.2222	0.0901307	0.10596	inferior temporal gyrus, right, bank of the its;inferior temporal gyrus, right, bank of mts	putamen, right;putamen, right	946;724	835
right inferior temporal posterior	55.2266	-14.8533	-31.68	right putamen	16.8	12.0888	-4.2222	0.00113606	0.146678	inferior temporal gyrus, right, bank of the its;inferior temporal gyrus, right, bank of mts	putamen, right;putamen, right	946;724	835
left inferior temporal posterior	-55.375	-16.1875	-30.875	right putamen	16.8	12.0888	-4.2222	0.00027667	0.015187	inferior temporal gyrus, left, bank of the its;inferior temporal gyrus, left, bank of mts	putamen, right;putamen, right	946;724	835
right inferior temporal temporooccipital	56.8318	-50.3893	-13.3805	right putamen	16.8	12.0888	-4.2222	0.0185051	0.0128357	inferior temporal gyrus, right, bank of the its;inferior temporal gyrus, right, bank of mts	putamen, right;putamen, right	946;724	835
right inferior temporal posterior	59.2747	-31.7142	-20.0879	right putamen	16.8	12.0888	-4.2222	0.00303113	0.112442	inferior temporal gyrus, right, bank of the its;inferior temporal gyrus, right, bank of mts	putamen, right;putamen, right	946;724	835
left temporal fusiform anterior	-29.4545	-5.1818	-39.2272	right putamen	16.8	12.0888	-4.2222	0.00140294	0.0546986	inferior temporal gyrus, left, bank of the its;inferior temporal gyrus, left, bank of mts	putamen, right;putamen, right	946;724	835
right temporal fusiform anterior	29.5268	-2.8602	-40.5161	right putamen	16.8	12.0888	-4.2222	0.0305218	0.120584	inferior temporal gyrus, right, bank of the its;inferior temporal gyrus, right, bank of mts	putamen, right;putamen, right	946;724	835
right temporal fusiform posterior	33.0434	-36.7826	-28.0869	left putamen	-16.9677	11.3333	-3.3548	3.18293e-05	0.021292	inferior temporal gyrus, right, bank of the its;inferior temporal gyrus, right, bank of mts	putamen, left;putamen, left	946;724	835
left inferior temporal posterior	-56.5617	-35.6179	-21.9775	left putamen	-16.9677	11.3333	-3.3548	0.00203707	0.0795466	inferior temporal gyrus, left, bank of the its;inferior temporal gyrus, left, bank of mts	putamen, left;putamen, left	946;724	835
left inferior temporal temporooccipital	-55.4074	-55.037	-12.4814	left putamen	-16.9677	11.3333	-3.3548	0.0166345	0.0222624	inferior temporal gyrus, left, bank of the its;inferior temporal gyrus, left, bank of mts	putamen, left;putamen, left	946;724	835
left temporal fusiform posterior	-36.0425	-22.2978	-25.617	left putamen	-16.9677	11.3333	-3.3548	0.0716281	0.133902	inferior temporal gyrus, left, bank of the its;inferior temporal gyrus, left, bank of mts	putamen, left;putamen, left	946;724	835
right temporal fusiform posterior	36.5714	-20.7346	-26.6122	left putamen	-16.9677	11.3333	-3.3548	0.00286464	0.068923	inferior temporal gyrus, right, bank of the its;inferior temporal gyrus, right, bank of mts	putamen, left;putamen, left	946;724	835
right inferior temporal posterior	55.2266	-14.8533	-31.68	left putamen	-16.9677	11.3333	-3.3548	1.2242e-05	0.0855305	inferior temporal gyrus, right, bank of the its;inferior temporal gyrus, right, bank of mts	putamen, left;putamen, left	946;724	835
left inferior temporal posterior	-55.375	-16.1875	-30.875	left putamen	-16.9677	11.3333	-3.3548	0.000563133	0.155124	inferior temporal gyrus, left, bank of the its;inferior temporal gyrus, left, bank of mts	putamen, left;putamen, left	946;724	835
right inferior temporal temporooccipital	56.8318	-50.3893	-13.3805	left putamen	-16.9677	11.3333	-3.3548	0.000166492	-0.0392001	inferior temporal gyrus, right, bank of the its;inferior temporal gyrus, right, bank of mts	putamen, left;putamen, left	946;724	835
right inferior temporal posterior	59.2747	-31.7142	-20.0879	left putamen	-16.9677	11.3333	-3.3548	3.91745e-05	0.0136264	inferior temporal gyrus, right, bank of the its;inferior temporal gyrus, right, bank of mts	putamen, left;putamen, left	946;724	835
left temporal fusiform anterior	-29.4545	-5.1818	-39.2272	left putamen	-16.9677	11.3333	-3.3548	0.0326862	0.161351	inferior temporal gyrus, left, bank of the its;inferior temporal gyrus, left, bank of mts	putamen, left;putamen, left	946;724	835
right temporal fusiform anterior	29.5268	-2.8602	-40.5161	left putamen	-16.9677	11.3333	-3.3548	0.00104547	0.118498	inferior temporal gyrus, right, bank of the its;inferior temporal gyrus, right, bank of mts	putamen, left;putamen, left	946;724	835
right middle temporal temporooccipital	66.8571	-36.8571	-4.2857	right putamen	16.8	12.0888	-4.2222	0.000729625	0.0364383	middle temporal gyrus, right, superior bank of gyrus;middle temporal gyrus, right, inferior bank of gyrus	putamen, right;putamen, right	775;873	824
left middle temporal anterior	-56.3058	-0.3529	-19.5764	right putamen	16.8	12.0888	-4.2222	0.000438265	0.0151587	middle temporal gyrus, left, superior bank of gyrus;middle temporal gyrus, left, inferior bank of gyrus	putamen, right;putamen, right	775;873	824
right middle temporal temporooccipital	57.8814	-48.6962	8.0592	right putamen	16.8	12.0888	-4.2222	0.010773	0.0380703	middle temporal gyrus, right, superior bank of gyrus;middle temporal gyrus, right, inferior bank of gyrus	putamen, right;putamen, right	775;873	824
right middle temporal posterior	61.0099	-14.5148	-11.5247	right putamen	16.8	12.0888	-4.2222	0.00637075	0.0897015	middle temporal gyrus, right, superior bank of gyrus;middle temporal gyrus, right, inferior bank of gyrus	putamen, right;putamen, right	775;873	824
left middle temporal temporooccipital	-57.3153	-52.3063	7.6036	right putamen	16.8	12.0888	-4.2222	4.89681e-06	-0.0546452	middle temporal gyrus, left, superior bank of gyrus;middle temporal gyrus, left, inferior bank of gyrus	putamen, right;putamen, right	775;873	824
right middle temporal anterior	55.6082	2.701	-21.3608	right putamen	16.8	12.0888	-4.2222	0.0187132	0.105875	middle temporal gyrus, right, superior bank of gyrus;middle temporal gyrus, right, inferior bank of gyrus	putamen, right;putamen, right	775;873	824
left middle temporal posterior	-60.8363	-35.2	-3.4181	right putamen	16.8	12.0888	-4.2222	0.000636586	-0.00388836	middle temporal gyrus, left, superior bank of gyrus;middle temporal gyrus, left, inferior bank of gyrus	putamen, right;putamen, right	775;873	824
left middle temporal posterior	-60.2857	-18	-11.3469	right putamen	16.8	12.0888	-4.2222	0.000793284	-0.00251215	middle temporal gyrus, left, superior bank of gyrus;middle temporal gyrus, left, inferior bank of gyrus	putamen, right;putamen, right	775;873	824
right middle temporal temporooccipital	66.8571	-36.8571	-4.2857	left putamen	-16.9677	11.3333	-3.3548	7.34522e-06	-0.00778924	middle temporal gyrus, right, superior bank of gyrus;middle temporal gyrus, right, inferior bank of gyrus	putamen, left;putamen, left	775;873	824
left middle temporal anterior	-56.3058	-0.3529	-19.5764	left putamen	-16.9677	11.3333	-3.3548	0.00343022	0.0992372	middle temporal gyrus, left, superior bank of gyrus;middle temporal gyrus, left, inferior bank of gyrus	putamen, left;putamen, left	775;873	824
right middle temporal temporooccipital	57.8814	-48.6962	8.0592	left putamen	-16.9677	11.3333	-3.3548	0.000257083	-0.0341837	middle temporal gyrus, right, superior bank of gyrus;middle temporal gyrus, right, inferior bank of gyrus	putamen, left;putamen, left	775;873	824
right middle temporal posterior	61.0099	-14.5148	-11.5247	left putamen	-16.9677	11.3333	-3.3548	0.000220357	0.0232763	middle temporal gyrus, right, superior bank of gyrus;middle temporal gyrus, right, inferior bank of gyrus	putamen, left;putamen, left	775;873	824
left middle temporal temporooccipital	-57.3153	-52.3063	7.6036	left putamen	-16.9677	11.3333	-3.3548	0.00326617	0.0207955	middle temporal gyrus, left, superior bank of gyrus;middle temporal gyrus, left, inferior bank of gyrus	putamen, left;putamen, left	775;873	824
right middle temporal anterior	55.6082	2.701	-21.3608	left putamen	-16.9677	11.3333	-3.3548	0.000394193	0.0540617	middle temporal gyrus, right, superior bank of gyrus;middle temporal gyrus, right, inferior bank of gyrus	putamen, left;putamen, left	775;873	824
left middle temporal posterior	-60.8363	-35.2	-3.4181	left putamen	-16.9677	11.3333	-3.3548	0.0064491	0.0705944	middle temporal gyrus, left, superior bank of gyrus;middle temporal gyrus, left, inferior bank of gyrus	putamen, left;putamen, left	775;873	824
left middle temporal posterior	-60.2857	-18	-11.3469	left putamen	-16.9677	11.3333	-3.3548	0.00423819	0.0668886	middle temporal gyrus, left, superior bank of gyrus;middle temporal gyrus, left, inferior bank of gyrus	putamen, left;putamen, left	775;873	824
right temporal pole	31.6633	15.5841	-37.3465	right putamen	16.8	12.0888	-4.2222	0.11758	0.0839639	temporal pole, right, superior aspect;temporal pole, right, inferior aspect	putamen, right;putamen, right	872;741	806.5
left temporal pole	-31.1428	13.1238	-37.2952	right putamen	16.8	12.0888	-4.2222	0.00146415	0.0607028	temporal pole, left, superior aspect;temporal pole, left, inferior aspect	putamen, right;putamen, right	872;741	806.5
right temporal pole	39.6666	16.8181	-20.0909	right putamen	16.8	12.0888	-4.2222	0.290538	0.241749	temporal pole, right, superior aspect;temporal pole, right, inferior aspect	putamen, right;putamen, right	872;741	806.5
right temporal pole	46.6976	4.7441	-38.7906	right putamen	16.8	12.0888	-4.2222	0.0341308	0.125348	temporal pole, right, superior aspect;temporal pole, right, inferior aspect	putamen, right;putamen, right	872;741	806.5
left temporal pole	-44.6274	14.7843	-22.3921	right putamen	16.8	12.0888	-4.2222	0.00116054	0.108384	temporal pole, left, superior aspect;temporal pole, left, inferior aspect	putamen, right;putamen, right	872;741	806.5
left temporal pole	-46.6075	2.2025	-38.3797	right putamen	16.8	12.0888	-4.2222	0.00110423	0.0203274	temporal pole, left, superior aspect;temporal pole, left, inferior aspect	putamen, right;putamen, right	872;741	806.5
right temporal pole	31.6633	15.5841	-37.3465	left putamen	-16.9677	11.3333	-3.3548	0.00149353	0.0843393	temporal pole, right, superior aspect;temporal pole, right, inferior aspect	putamen, left;putamen, left	872;741	806.5
left temporal pole	-31.1428	13.1238	-37.2952	left putamen	-16.9677	11.3333	-3.3548	0.0664644	0.105402	temporal pole, left, superior aspect;temporal pole, left, inferior aspect	putamen, left;putamen, left	872;741	806.5
right temporal pole	39.6666	16.8181	-20.0909	left putamen	-16.9677	11.3333	-3.3548	0.0040668	0.167096	temporal pole, right, superior aspect;temporal pole, right, inferior aspect	putamen, left;putamen, left	872;741	806.5
right temporal pole	46.6976	4.7441	-38.7906	left putamen	-16.9677	11.3333	-3.3548	0.000695347	0.102231	temporal pole, right, superior aspect;temporal pole, right, inferior aspect	putamen, left;putamen, left	872;741	806.5
left temporal pole	-44.6274	14.7843	-22.3921	left putamen	-16.9677	11.3333	-3.3548	0.0609971	0.184522	temporal pole, left, superior aspect;temporal pole, left, inferior aspect	putamen, left;putamen, left	872;741	806.5
left temporal pole	-46.6075	2.2025	-38.3797	left putamen	-16.9677	11.3333	-3.3548	0.0219549	0.155085	temporal pole, left, superior aspect;temporal pole, left, inferior aspect	putamen, left;putamen, left	872;741	806.5
left putamen	-16.9677	11.3333	-3.3548	right temporal fusiform posterior	33.0434	-36.7826	-28.0869	3.18293e-05	0.021292	putamen, left	inferior temporal gyrus, right, lateral bank of gyrus	802	802
right putamen	16.8	12.0888	-4.2222	right temporal fusiform posterior	33.0434	-36.7826	-28.0869	0.00118503	0.00202288	putamen, right	inferior temporal gyrus, right, lateral bank of gyrus	802	802
left putamen	-16.9677	11.3333	-3.3548	right temporal fusiform posterior	36.5714	-20.7346	-26.6122	0.00286464	0.068923	putamen, left	inferior temporal gyrus, right, lateral bank of gyrus	802	802
right putamen	16.8	12.0888	-4.2222	right temporal fusiform posterior	36.5714	-20.7346	-26.6122	0.0901307	0.10596	putamen, right	inferior temporal gyrus, right, lateral bank of gyrus	802	802
left putamen	-16.9677	11.3333	-3.3548	right temporal fusiform anterior	29.5268	-2.8602	-40.5161	0.00104547	0.118498	putamen, left	inferior temporal gyrus, right, lateral bank of gyrus	802	802
right putamen	16.8	12.0888	-4.2222	right temporal fusiform anterior	29.5268	-2.8602	-40.5161	0.0305218	0.120584	putamen, right	inferior temporal gyrus, right, lateral bank of gyrus	802	802
left putamen	-16.9677	11.3333	-3.3548	right inferior temporal temporooccipital	56.8318	-50.3893	-13.3805	0.000166492	-0.0392001	putamen, left	inferior temporal gyrus, right, lateral bank of gyrus	802	802
right putamen	16.8	12.0888	-4.2222	right inferior temporal temporooccipital	56.8318	-50.3893	-13.3805	0.0185051	0.0128357	putamen, right	inferior temporal gyrus, right, lateral bank of gyrus	802	802
left putamen	-16.9677	11.3333	-3.3548	right inferior temporal posterior	55.2266	-14.8533	-31.68	1.2242e-05	0.0855305	putamen, left	inferior temporal gyrus, right, lateral bank of gyrus	802	802
right putamen	16.8	12.0888	-4.2222	right inferior temporal posterior	55.2266	-14.8533	-31.68	0.00113606	0.146678	putamen, right	inferior temporal gyrus, right, lateral bank of gyrus	802	802
left putamen	-16.9677	11.3333	-3.3548	right inferior temporal posterior	59.2747	-31.7142	-20.0879	3.91745e-05	0.0136264	putamen, left	inferior temporal gyrus, right, lateral bank of gyrus	802	802
right putamen	16.8	12.0888	-4.2222	right inferior temporal posterior	59.2747	-31.7142	-20.0879	0.00303113	0.112442	putamen, right	inferior temporal gyrus, right, lateral bank of gyrus	802	802
left putamen	-16.9677	11.3333	-3.3548	left temporal fusiform posterior	-36.0425	-22.2978	-25.617	0.0716281	0.133902	putamen, left	inferior temporal gyrus, left, lateral bank of gyrus	802	802
right putamen	16.8	12.0888	-4.2222	left temporal fusiform posterior	-36.0425	-22.2978	-25.617	0.00437285	0.0208611	putamen, right	inferior temporal gyrus, left, lateral bank of gyrus	802	802
left putamen	-16.9677	11.3333	-3.3548	left temporal fusiform anterior	-29.4545	-5.1818	-39.2272	0.0326862	0.161351	putamen, left	inferior temporal gyrus, left, lateral bank of gyrus	802	802
right putamen	16.8	12.0888	-4.2222	left temporal fusiform anterior	-29.4545	-5.1818	-39.2272	0.00140294	0.0546986	putamen, right	inferior temporal gyrus, left, lateral bank of gyrus	802	802
left putamen	-16.9677	11.3333	-3.3548	left inferior temporal temporooccipital	-55.4074	-55.037	-12.4814	0.0166345	0.0222624	putamen, left	inferior temporal gyrus, left, lateral bank of gyrus	802	802
right putamen	16.8	12.0888	-4.2222	left inferior temporal temporooccipital	-55.4074	-55.037	-12.4814	0.000119972	-0.0547573	putamen, right	inferior temporal gyrus, left, lateral bank of gyrus	802	802
left putamen	-16.9677	11.3333	-3.3548	left inferior temporal posterior	-56.5617	-35.6179	-21.9775	0.00203707	0.0795466	putamen, left	inferior temporal gyrus, left, lateral bank of gyrus	802	802
right putamen	16.8	12.0888	-4.2222	left inferior temporal posterior	-56.5617	-35.6179	-21.9775	0.000132214	-0.0367475	putamen, right	inferior temporal gyrus, left, lateral bank of gyrus	802	802
left putamen	-16.9677	11.3333	-3.3548	left inferior temporal posterior	-55.375	-16.1875	-30.875	0.000563133	0.155124	putamen, left	inferior temporal gyrus, left, lateral bank of gyrus	802	802
right putamen	16.8	12.0888	-4.2222	left inferior temporal posterior	-55.375	-16.1875	-30.875	0.00027667	0.015187	putamen, right	inferior temporal gyrus, left, lateral bank of gyrus	802	802
right middle frontal	44.336	11.024	43.52	right putamen	16.8	12.0888	-4.2222	0.000474991	-0.0070146	middle frontal gyrus, right, superior bank of gyrus;middle frontal gyrus, right, inferior bank of gyrus	putamen, right;putamen, right	771;809	790
left frontal medial	-0.6285	39.638	-22.4	right putamen	16.8	12.0888	-4.2222	0.103986	0.140059	middle frontal gyrus, left, superior bank of gyrus;middle frontal gyrus, left, inferior bank of gyrus	putamen, right;putamen, right	771;809	790
left middle frontal	-29.8655	-1.5966	57.4453	right putamen	16.8	12.0888	-4.2222	0.000284015	-0.123957	middle frontal gyrus, left, superior bank of gyrus;middle frontal gyrus, left, inferior bank of gyrus	putamen, right;putamen, right	771;809	790
left middle frontal	-44.4262	24.3934	29.5409	right putamen	16.8	12.0888	-4.2222	0.00010773	-0.0831375	middle frontal gyrus, left, superior bank of gyrus;middle frontal gyrus, left, inferior bank of gyrus	putamen, right;putamen, right	771;809	790
left middle frontal	-41.9682	9.3333	47.5555	right putamen	16.8	12.0888	-4.2222	7.34522e-06	-0.149315	middle frontal gyrus, left, superior bank of gyrus;middle frontal gyrus, left, inferior bank of gyrus	putamen, right;putamen, right	771;809	790
right middle frontal	46	28.8461	29.0769	right putamen	16.8	12.0888	-4.2222	0.00764637	0.0489268	middle frontal gyrus, right, superior bank of gyrus;middle frontal gyrus, right, inferior bank of gyrus	putamen, right;putamen, right	771;809	790
right middle frontal	29.9266	29.0091	44.6972	right putamen	16.8	12.0888	-4.2222	0.00473767	0.0104898	middle frontal gyrus, right, superior bank of gyrus;middle frontal gyrus, right, inferior bank of gyrus	putamen, right;putamen, right	771;809	790
right middle frontal	29.7669	11.0873	56.6601	right putamen	16.8	12.0888	-4.2222	0.00252431	-0.0397168	middle frontal gyrus, right, superior bank of gyrus;middle frontal gyrus, right, inferior bank of gyrus	putamen, right;putamen, right	771;809	790
right middle frontal	44.336	11.024	43.52	left putamen	-16.9677	11.3333	-3.3548	1.71388e-05	-0.106335	middle frontal gyrus, right, superior bank of gyrus;middle frontal gyrus, right, inferior bank of gyrus	putamen, left;putamen, left	771;809	790
left frontal medial	-0.6285	39.638	-22.4	left putamen	-16.9677	11.3333	-3.3548	0.110935	0.0940225	middle frontal gyrus, left, superior bank of gyrus;middle frontal gyrus, left, inferior bank of gyrus	putamen, left;putamen, left	771;809	790
left middle frontal	-29.8655	-1.5966	57.4453	left putamen	-16.9677	11.3333	-3.3548	0.00812871	-0.0598672	middle frontal gyrus, left, superior bank of gyrus;middle frontal gyrus, left, inferior bank of gyrus	putamen, left;putamen, left	771;809	790
left middle frontal	-44.4262	24.3934	29.5409	left putamen	-16.9677	11.3333	-3.3548	0.014	0.00493417	middle frontal gyrus, left, superior bank of gyrus;middle frontal gyrus, left, inferior bank of gyrus	putamen, left;putamen, left	771;809	790
left middle frontal	-41.9682	9.3333	47.5555	left putamen	-16.9677	11.3333	-3.3548	0.00140783	-0.0431663	middle frontal gyrus, left, superior bank of gyrus;middle frontal gyrus, left, inferior bank of gyrus	putamen, left;putamen, left	771;809	790
right middle frontal	46	28.8461	29.0769	left putamen	-16.9677	11.3333	-3.3548	0.000252186	-0.0568986	middle frontal gyrus, right, superior bank of gyrus;middle frontal gyrus, right, inferior bank of gyrus	putamen, left;putamen, left	771;809	790
right middle frontal	29.9266	29.0091	44.6972	left putamen	-16.9677	11.3333	-3.3548	0.00118993	-0.0757575	middle frontal gyrus, right, superior bank of gyrus;middle frontal gyrus, right, inferior bank of gyrus	putamen, left;putamen, left	771;809	790
right middle frontal	29.7669	11.0873	56.6601	left putamen	-16.9677	11.3333	-3.3548	0.000171388	-0.10802	middle frontal gyrus, right, superior bank of gyrus;middle frontal gyrus, right, inferior bank of gyrus	putamen, left;putamen, left	771;809	790
left putamen	-16.9677	11.3333	-3.3548	right occipital fusiform	22.5562	-71.298	-11.9205	0.000237495	-0.135532	putamen, left;putamen, left;putamen, left	fusiform gyrus, right, bank of the its;fusiform gyrus, right, lateral bank of gyrus;fusiform gyrus, right, bank of cos	796;694;870	786.667
right putamen	16.8	12.0888	-4.2222	right occipital fusiform	22.5562	-71.298	-11.9205	0.0520605	-0.0906208	putamen, right;putamen, right;putamen, right	fusiform gyrus, right, bank of the its;fusiform gyrus, right, lateral bank of gyrus;fusiform gyrus, right, bank of cos	796;694;870	786.667
left putamen	-16.9677	11.3333	-3.3548	left occipital fusiform	-39.6774	-70.387	-17.2473	0.00168205	-0.0823284	putamen, left;putamen, left;putamen, left	fusiform gyrus, left, bank of the its;fusiform gyrus, left, lateral bank of gyrus;fusiform gyrus, left, bank of cos	796;694;870	786.667
right putamen	16.8	12.0888	-4.2222	left occipital fusiform	-39.6774	-70.387	-17.2473	3.67261e-05	-0.0747713	putamen, right;putamen, right;putamen, right	fusiform gyrus, left, bank of the its;fusiform gyrus, left, lateral bank of gyrus;fusiform gyrus, left, bank of cos	796;694;870	786.667
left putamen	-16.9677	11.3333	-3.3548	left occipital fusiform	-19.7611	-76.9253	-14.5373	0.0379601	-0.108196	putamen, left;putamen, left;putamen, left	fusiform gyrus, left, bank of the its;fusiform gyrus, left, lateral bank of gyrus;fusiform gyrus, left, bank of cos	796;694;870	786.667
right putamen	16.8	12.0888	-4.2222	left occipital fusiform	-19.7611	-76.9253	-14.5373	0.000972017	-0.0634625	putamen, right;putamen, right;putamen, right	fusiform gyrus, left, bank of the its;fusiform gyrus, left, lateral bank of gyrus;fusiform gyrus, left, bank of cos	796;694;870	786.667
left putamen	-16.9677	11.3333	-3.3548	right cingulate posterior	0.5555	-29.1666	32.7222	0.0122469	0.0272722	putamen, left	cingulate gyrus, parietal part, right, superior bank of gyrus	760	760
right putamen	16.8	12.0888	-4.2222	right cingulate posterior	0.5555	-29.1666	32.7222	0.0161105	0.0647832	putamen, right	cingulate gyrus, parietal part, right, superior bank of gyrus	760	760
left putamen	-16.9677	11.3333	-3.3548	right cingulate posterior	1.0508	-14.1694	43.2542	0.0037632	-0.0661173	putamen, left	cingulate gyrus, parietal part, right, superior bank of gyrus	760	760
right putamen	16.8	12.0888	-4.2222	right cingulate posterior	1.0508	-14.1694	43.2542	0.00447813	-0.00920152	putamen, right	cingulate gyrus, parietal part, right, superior bank of gyrus	760	760
left putamen	-16.9677	11.3333	-3.3548	left cingulate posterior	-0.8717	-48.6324	25.641	0.0252308	-0.0141794	putamen, left	cingulate gyrus, parietal part, left, superior bank of gyrus	760	760
right putamen	16.8	12.0888	-4.2222	left cingulate posterior	-0.8717	-48.6324	25.641	0.0291409	-0.00204303	putamen, right	cingulate gyrus, parietal part, left, superior bank of gyrus	760	760
left putamen	-16.9677	11.3333	-3.3548	right precentral	33.9279	-8.7747	59.6036	7.59006e-05	-0.156356	putamen, left	precentral gyrus, right, bank of the precentral sulcus	759	759
right putamen	16.8	12.0888	-4.2222	right precentral	33.9279	-8.7747	59.6036	0.00403497	-0.0719117	putamen, right	precentral gyrus, right, bank of the precentral sulcus	759	759
left putamen	-16.9677	11.3333	-3.3548	right precentral	50.8679	9.6226	26.4528	0.00018363	-0.0548856	putamen, left	precentral gyrus, right, bank of the precentral sulcus	759	759
right putamen	16.8	12.0888	-4.2222	right precentral	50.8679	9.6226	26.4528	0.003156	0.055491	putamen, right	precentral gyrus, right, bank of the precentral sulcus	759	759
left putamen	-16.9677	11.3333	-3.3548	right precentral	19.6393	-23.8032	69.4098	4.40713e-05	-0.174219	putamen, left	precentral gyrus, right, bank of the precentral sulcus	759	759
right putamen	16.8	12.0888	-4.2222	right precentral	19.6393	-23.8032	69.4098	0.023561	-0.125087	putamen, right	precentral gyrus, right, bank of the precentral sulcus	759	759
left putamen	-16.9677	11.3333	-3.3548	left precentral	-19.7087	-15.2038	70.3689	0.0069143	-0.126468	putamen, left	precentral gyrus, left, bank of the precentral sulcus	759	759
right putamen	16.8	12.0888	-4.2222	left precentral	-19.7087	-15.2038	70.3689	0.000200769	-0.133282	putamen, right	precentral gyrus, left, bank of the precentral sulcus	759	759
left putamen	-16.9677	11.3333	-3.3548	left precentral	-0.3278	-22.754	65.5081	0.000247289	-0.103176	putamen, left	precentral gyrus, left, bank of the precentral sulcus	759	759
right putamen	16.8	12.0888	-4.2222	left precentral	-0.3278	-22.754	65.5081	0.000347674	-0.0743265	putamen, right	precentral gyrus, left, bank of the precentral sulcus	759	759
left putamen	-16.9677	11.3333	-3.3548	left precentral	-49.6747	5.4471	29.5609	0.00357712	-0.00360252	putamen, left	precentral gyrus, left, bank of the precentral sulcus	759	759
right putamen	16.8	12.0888	-4.2222	left precentral	-49.6747	5.4471	29.5609	2.44841e-05	-0.0831657	putamen, right	precentral gyrus, left, bank of the precentral sulcus	759	759
left putamen	-16.9677	11.3333	-3.3548	left precentral	-45.5151	-14.5151	44.606	0.030299	-0.10767	putamen, left	precentral gyrus, left, bank of the precentral sulcus	759	759
right putamen	16.8	12.0888	-4.2222	left precentral	-45.5151	-14.5151	44.606	9.0591e-05	-0.093226	putamen, right	precentral gyrus, left, bank of the precentral sulcus	759	759
right angular	51.7931	-56.862	24.1379	right putamen	16.8	12.0888	-4.2222	0.0129178	-0.00247192	angular gyrus, right, superior bank of gyrus;angular gyrus, right, inferior bank of gyrus	putamen, right;putamen, right	852;649	750.5
left angular	-50.1724	-59.931	23.6896	right putamen	16.8	12.0888	-4.2222	0.00102588	-0.113002	angular gyrus, left, superior bank of gyrus;angular gyrus, left, inferior bank of gyrus	putamen, right;putamen, right	852;649	750.5
right angular	51.7931	-56.862	24.1379	left putamen	-16.9677	11.3333	-3.3548	0.00018363	-0.0593514	angular gyrus, right, superior bank of gyrus;angular gyrus, right, inferior bank of gyrus	putamen, left;putamen, left	852;649	750.5
left angular	-50.1724	-59.931	23.6896	left putamen	-16.9677	11.3333	-3.3548	0.0263424	-0.0082994	angular gyrus, left, superior bank of gyrus;angular gyrus, left, inferior bank of gyrus	putamen, left;putamen, left	852;649	750.5
right superior temporal posterior	63.2982	-21.9298	7.5087	right putamen	16.8	12.0888	-4.2222	0.000949982	0.0555785	superior temporal gyrus, right, inferior bank of gyrus	putamen, right	727	727
right superior temporal posterior	52.6285	-29.2571	-1.6	right putamen	16.8	12.0888	-4.2222	0.0816543	0.0998104	superior temporal gyrus, right, inferior bank of gyrus	putamen, right	727	727
right superior temporal posterior	63.2982	-21.9298	7.5087	left putamen	-16.9677	11.3333	-3.3548	7.59006e-05	-0.0169546	superior temporal gyrus, right, inferior bank of gyrus	putamen, left	727	727
right superior temporal posterior	52.6285	-29.2571	-1.6	left putamen	-16.9677	11.3333	-3.3548	0.00311192	0.0497822	superior temporal gyrus, right, inferior bank of gyrus	putamen, left	727	727
left frontal orbital	-19.8901	18.5714	-20.7472	right putamen	16.8	12.0888	-4.2222	0.0364421	0.205056	inferior frontal gyrus, orbital part, left	putamen, right	726	726
left frontal orbital	-36.8282	23.3333	-8.8888	right putamen	16.8	12.0888	-4.2222	0.00481357	0.216679	inferior frontal gyrus, orbital part, left	putamen, right	726	726
right frontal orbital	16.0659	19.3186	-20.3076	right putamen	16.8	12.0888	-4.2222	0.27501	0.24961	inferior frontal gyrus, orbital part, right	putamen, right	726	726
left frontal orbital	-19.8901	18.5714	-20.7472	left putamen	-16.9677	11.3333	-3.3548	0.234063	0.191234	inferior frontal gyrus, orbital part, left	putamen, left	726	726
left frontal orbital	-36.8282	23.3333	-8.8888	left putamen	-16.9677	11.3333	-3.3548	0.355903	0.320123	inferior frontal gyrus, orbital part, left	putamen, left	726	726
right frontal orbital	16.0659	19.3186	-20.3076	left putamen	-16.9677	11.3333	-3.3548	0.0597142	0.111521	inferior frontal gyrus, orbital part, right	putamen, left	726	726
left temporal occipital fusiform	-38.896	-46.096	-23.584	right putamen	16.8	12.0888	-4.2222	0.00114585	-0.00833397	occipito-temporal gyrus, left, superior bank of gyrus;occipito-temporal gyrus, left, inferior bank of gyrus	putamen, right;putamen, right	678;773	725.5
right temporal occipital fusiform	35.5033	-51.5302	-18.2013	right putamen	16.8	12.0888	-4.2222	0.0902531	-0.0557558	occipito-temporal gyrus, right, superior bank of gyrus;occipito-temporal gyrus, right, inferior bank of gyrus	putamen, right;putamen, right	678;773	725.5
left temporal occipital fusiform	-24.0327	-56.0983	-12.2622	right putamen	16.8	12.0888	-4.2222	0.00828541	-0.0770613	occipito-temporal gyrus, left, superior bank of gyrus;occipito-temporal gyrus, left, inferior bank of gyrus	putamen, right;putamen, right	678;773	725.5
left temporal occipital fusiform	-38.896	-46.096	-23.584	left putamen	-16.9677	11.3333	-3.3548	0.01637	-0.0355763	occipito-temporal gyrus, left, superior bank of gyrus;occipito-temporal gyrus, left, inferior bank of gyrus	putamen, left;putamen, left	678;773	725.5
right temporal occipital fusiform	35.5033	-51.5302	-18.2013	left putamen	-16.9677	11.3333	-3.3548	0.00231619	-0.0980758	occipito-temporal gyrus, right, superior bank of gyrus;occipito-temporal gyrus, right, inferior bank of gyrus	putamen, left;putamen, left	678;773	725.5
left temporal occipital fusiform	-24.0327	-56.0983	-12.2622	left putamen	-16.9677	11.3333	-3.3548	0.0664326	-0.0876008	occipito-temporal gyrus, left, superior bank of gyrus;occipito-temporal gyrus, left, inferior bank of gyrus	putamen, left;putamen, left	678;773	725.5
left cingulate anterior	-0.3265	32.0408	19.6734	right putamen	16.8	12.0888	-4.2222	0.0344834	0.270522	cingulate gyrus, frontal part, left, superior bank of gyrus;cingulate gyrus, frontal part, left, inferior bank of gyrus	putamen, right;putamen, right	745;703	724
right cingulate anterior	0.7301	6.9206	39.0158	right putamen	16.8	12.0888	-4.2222	0.00513431	0.0958092	cingulate gyrus, frontal part, right, superior bank of gyrus;cingulate gyrus, frontal part, right, inferior bank of gyrus	putamen, right;putamen, right	745;703	724
right cingulate anterior	0.4827	22.6551	35.1034	right putamen	16.8	12.0888	-4.2222	0.00684819	0.167468	cingulate gyrus, frontal part, right, superior bank of gyrus;cingulate gyrus, frontal part, right, inferior bank of gyrus	putamen, right;putamen, right	745;703	724
left cingulate anterior	-0.3265	32.0408	19.6734	left putamen	-16.9677	11.3333	-3.3548	0.0493966	0.241333	cingulate gyrus, frontal part, left, superior bank of gyrus;cingulate gyrus, frontal part, left, inferior bank of gyrus	putamen, left;putamen, left	745;703	724
right cingulate anterior	0.7301	6.9206	39.0158	left putamen	-16.9677	11.3333	-3.3548	0.00487967	0.0564883	cingulate gyrus, frontal part, right, superior bank of gyrus;cingulate gyrus, frontal part, right, inferior bank of gyrus	putamen, left;putamen, left	745;703	724
right cingulate anterior	0.4827	22.6551	35.1034	left putamen	-16.9677	11.3333	-3.3548	0.0164337	0.139238	cingulate gyrus, frontal part, right, superior bank of gyrus;cingulate gyrus, frontal part, right, inferior bank of gyrus	putamen, left;putamen, left	745;703	724
right superior parietal lobule	38.3508	-40.9473	48.1403	right putamen	16.8	12.0888	-4.2222	0.0619055	-0.0642442	superior parietal lobule, right, superior bank of gyrus;superior parietal lobule, right, inferior bank of gyrus	putamen, right;putamen, right	898;549	723.5
left superior parietal lobule	-28.4074	-50.7777	62.6666	right putamen	16.8	12.0888	-4.2222	0.000340328	-0.162496	superior parietal lobule, left, superior bank of gyrus;superior parietal lobule, left, inferior bank of gyrus	putamen, right;putamen, right	898;549	723.5
right superior parietal lobule	30.1367	-47.0256	63.282	right putamen	16.8	12.0888	-4.2222	0.0327009	-0.12386	superior parietal lobule, right, superior bank of gyrus;superior parietal lobule, right, inferior bank of gyrus	putamen, right;putamen, right	898;549	723.5
left superior parietal lobule	-37.2068	-43.6551	47.8965	right putamen	16.8	12.0888	-4.2222	0.000685554	-0.134447	superior parietal lobule, left, superior bank of gyrus;superior parietal lobule, left, inferior bank of gyrus	putamen, right;putamen, right	898;549	723.5
right superior parietal lobule	38.3508	-40.9473	48.1403	left putamen	-16.9677	11.3333	-3.3548	0.000210563	-0.146641	superior parietal lobule, right, superior bank of gyrus;superior parietal lobule, right, inferior bank of gyrus	putamen, left;putamen, left	898;549	723.5
left superior parietal lobule	-28.4074	-50.7777	62.6666	left putamen	-16.9677	11.3333	-3.3548	0.0211322	-0.144791	superior parietal lobule, left, superior bank of gyrus;superior parietal lobule, left, inferior bank of gyrus	putamen, left;putamen, left	898;549	723.5
right superior parietal lobule	30.1367	-47.0256	63.282	left putamen	-16.9677	11.3333	-3.3548	0.000151801	-0.175551	superior parietal lobule, right, superior bank of gyrus;superior parietal lobule, right, inferior bank of gyrus	putamen, left;putamen, left	898;549	723.5
left superior parietal lobule	-37.2068	-43.6551	47.8965	left putamen	-16.9677	11.3333	-3.3548	0.0462773	-0.134472	superior parietal lobule, left, superior bank of gyrus;superior parietal lobule, left, inferior bank of gyrus	putamen, left;putamen, left	898;549	723.5
right precentral	33.9279	-8.7747	59.6036	right putamen	16.8	12.0888	-4.2222	0.00403497	-0.0719117	precentral gyrus, right, superior lateral aspect of gyrus;precentral gyrus, right, inferior lateral aspect of gyrus;precentral gyrus, right, bank of the central sulcus	putamen, right;putamen, right;putamen, right	759;785;622	722
left precentral	-19.7087	-15.2038	70.3689	right putamen	16.8	12.0888	-4.2222	0.000200769	-0.133282	precentral gyrus, left, superior lateral aspect of gyrus;precentral gyrus, left, inferior lateral aspect of gyrus;precentral gyrus, left, bank of the central sulcus	putamen, right;putamen, right;putamen, right	759;785;622	722
left precentral	-0.3278	-22.754	65.5081	right putamen	16.8	12.0888	-4.2222	0.000347674	-0.0743265	precentral gyrus, left, superior lateral aspect of gyrus;precentral gyrus, left, inferior lateral aspect of gyrus;precentral gyrus, left, bank of the central sulcus	putamen, right;putamen, right;putamen, right	759;785;622	722
left precentral	-49.6747	5.4471	29.5609	right putamen	16.8	12.0888	-4.2222	2.44841e-05	-0.0831657	precentral gyrus, left, superior lateral aspect of gyrus;precentral gyrus, left, inferior lateral aspect of gyrus;precentral gyrus, left, bank of the central sulcus	putamen, right;putamen, right;putamen, right	759;785;622	722
left precentral	-45.5151	-14.5151	44.606	right putamen	16.8	12.0888	-4.2222	9.0591e-05	-0.093226	precentral gyrus, left, superior lateral aspect of gyrus;precentral gyrus, left, inferior lateral aspect of gyrus;precentral gyrus, left, bank of the central sulcus	putamen, right;putamen, right;putamen, right	759;785;622	722
right precentral	50.8679	9.6226	26.4528	right putamen	16.8	12.0888	-4.2222	0.003156	0.055491	precentral gyrus, right, superior lateral aspect of gyrus;precentral gyrus, right, inferior lateral aspect of gyrus;precentral gyrus, right, bank of the central sulcus	putamen, right;putamen, right;putamen, right	759;785;622	722
right precentral	19.6393	-23.8032	69.4098	right putamen	16.8	12.0888	-4.2222	0.023561	-0.125087	precentral gyrus, right, superior lateral aspect of gyrus;precentral gyrus, right, inferior lateral aspect of gyrus;precentral gyrus, right, bank of the central sulcus	putamen, right;putamen, right;putamen, right	759;785;622	722
right precentral	33.9279	-8.7747	59.6036	left putamen	-16.9677	11.3333	-3.3548	7.59006e-05	-0.156356	precentral gyrus, right, superior lateral aspect of gyrus;precentral gyrus, right, inferior lateral aspect of gyrus;precentral gyrus, right, bank of the central sulcus	putamen, left;putamen, left;putamen, left	759;785;622	722
left precentral	-19.7087	-15.2038	70.3689	left putamen	-16.9677	11.3333	-3.3548	0.0069143	-0.126468	precentral gyrus, left, superior lateral aspect of gyrus;precentral gyrus, left, inferior lateral aspect of gyrus;precentral gyrus, left, bank of the central sulcus	putamen, left;putamen, left;putamen, left	759;785;622	722
left precentral	-0.3278	-22.754	65.5081	left putamen	-16.9677	11.3333	-3.3548	0.000247289	-0.103176	precentral gyrus, left, superior lateral aspect of gyrus;precentral gyrus, left, inferior lateral aspect of gyrus;precentral gyrus, left, bank of the central sulcus	putamen, left;putamen, left;putamen, left	759;785;622	722
left precentral	-49.6747	5.4471	29.5609	left putamen	-16.9677	11.3333	-3.3548	0.00357712	-0.00360252	precentral gyrus, left, superior lateral aspect of gyrus;precentral gyrus, left, inferior lateral aspect of gyrus;precentral gyrus, left, bank of the central sulcus	putamen, left;putamen, left;putamen, left	759;785;622	722
left precentral	-45.5151	-14.5151	44.606	left putamen	-16.9677	11.3333	-3.3548	0.030299	-0.10767	precentral gyrus, left, superior lateral aspect of gyrus;precentral gyrus, left, inferior lateral aspect of gyrus;precentral gyrus, left, bank of the central sulcus	putamen, left;putamen, left;putamen, left	759;785;622	722
right precentral	50.8679	9.6226	26.4528	left putamen	-16.9677	11.3333	-3.3548	0.00018363	-0.0548856	precentral gyrus, right, superior lateral aspect of gyrus;precentral gyrus, right, inferior lateral aspect of gyrus;precentral gyrus, right, bank of the central sulcus	putamen, left;putamen, left;putamen, left	759;785;622	722
right precentral	19.6393	-23.8032	69.4098	left putamen	-16.9677	11.3333	-3.3548	4.40713e-05	-0.174219	precentral gyrus, right, superior lateral aspect of gyrus;precentral gyrus, right, inferior lateral aspect of gyrus;precentral gyrus, right, bank of the central sulcus	putamen, left;putamen, left;putamen, left	759;785;622	722
left postcentral	-10.4952	-41.8095	68.7238	right putamen	16.8	12.0888	-4.2222	0.000599859	-0.141563	postcentral gyrus, left, bank of the central sulcus;postcentral gyrus, left, superior lateral aspect of gyrus;postcentral gyrus, left, inferior lateral aspect of gyrus;postcentral gyrus, left, bank of the posterior central sulcus	putamen, right;putamen, right;putamen, right;putamen, right	647;820;718;690	718.75
right postcentral	38.6178	-26.5528	59.1219	right putamen	16.8	12.0888	-4.2222	0.0255075	-0.122301	postcentral gyrus, right, bank of the central sulcus;postcentral gyrus, right, superior lateral aspect of gyrus;postcentral gyrus, right, inferior lateral aspect of gyrus;postcentral gyrus, right, bank of the posterior central sulcus	putamen, right;putamen, right;putamen, right;putamen, right	647;820;718;690	718.75
right postcentral	60.074	-9.2592	28.1481	right putamen	16.8	12.0888	-4.2222	0.000161595	-0.035131	postcentral gyrus, right, bank of the central sulcus;postcentral gyrus, right, superior lateral aspect of gyrus;postcentral gyrus, right, inferior lateral aspect of gyrus;postcentral gyrus, right, bank of the posterior central sulcus	putamen, right;putamen, right;putamen, right;putamen, right	647;820;718;690	718.75
left postcentral	-40.1374	-24.3511	60.3053	right putamen	16.8	12.0888	-4.2222	7.34522e-05	-0.139821	postcentral gyrus, left, bank of the central sulcus;postcentral gyrus, left, superior lateral aspect of gyrus;postcentral gyrus, left, inferior lateral aspect of gyrus;postcentral gyrus, left, bank of the posterior central sulcus	putamen, right;putamen, right;putamen, right;putamen, right	647;820;718;690	718.75
right postcentral	11.7815	-41.5966	69.21	right putamen	16.8	12.0888	-4.2222	0.0108685	-0.147855	postcentral gyrus, right, bank of the central sulcus;postcentral gyrus, right, superior lateral aspect of gyrus;postcentral gyrus, right, inferior lateral aspect of gyrus;postcentral gyrus, right, bank of the posterior central sulcus	putamen, right;putamen, right;putamen, right;putamen, right	647;820;718;690	718.75
right postcentral	48.1679	-10.7938	44.5496	right putamen	16.8	12.0888	-4.2222	0.0131896	-0.0529906	postcentral gyrus, right, bank of the central sulcus;postcentral gyrus, right, superior lateral aspect of gyrus;postcentral gyrus, right, inferior lateral aspect of gyrus;postcentral gyrus, right, bank of the posterior central sulcus	putamen, right;putamen, right;putamen, right;putamen, right	647;820;718;690	718.75
left postcentral	-24.021	-31.3052	65.6421	right putamen	16.8	12.0888	-4.2222	0.000362364	-0.135574	postcentral gyrus, left, bank of the central sulcus;postcentral gyrus, left, superior lateral aspect of gyrus;postcentral gyrus, left, inferior lateral aspect of gyrus;postcentral gyrus, left, bank of the posterior central sulcus	putamen, right;putamen, right;putamen, right;putamen, right	647;820;718;690	718.75
left postcentral	-10.4952	-41.8095	68.7238	left putamen	-16.9677	11.3333	-3.3548	0.00410598	-0.159226	postcentral gyrus, left, bank of the central sulcus;postcentral gyrus, left, superior lateral aspect of gyrus;postcentral gyrus, left, inferior lateral aspect of gyrus;postcentral gyrus, left, bank of the posterior central sulcus	putamen, left;putamen, left;putamen, left;putamen, left	647;820;718;690	718.75
left postcentral	-59.2035	-12.4778	27.6814	left putamen	-16.9677	11.3333	-3.3548	0.000472542	-0.0870978	postcentral gyrus, left, bank of the central sulcus;postcentral gyrus, left, superior lateral aspect of gyrus;postcentral gyrus, left, inferior lateral aspect of gyrus;postcentral gyrus, left, bank of the posterior central sulcus	putamen, left;putamen, left;putamen, left;putamen, left	647;820;718;690	718.75
right postcentral	38.6178	-26.5528	59.1219	left putamen	-16.9677	11.3333	-3.3548	1.2242e-05	-0.177984	postcentral gyrus, right, bank of the central sulcus;postcentral gyrus, right, superior lateral aspect of gyrus;postcentral gyrus, right, inferior lateral aspect of gyrus;postcentral gyrus, right, bank of the posterior central sulcus	putamen, left;putamen, left;putamen, left;putamen, left	647;820;718;690	718.75
left postcentral	-40.1374	-24.3511	60.3053	left putamen	-16.9677	11.3333	-3.3548	0.0156306	-0.164534	postcentral gyrus, left, bank of the central sulcus;postcentral gyrus, left, superior lateral aspect of gyrus;postcentral gyrus, left, inferior lateral aspect of gyrus;postcentral gyrus, left, bank of the posterior central sulcus	putamen, left;putamen, left;putamen, left;putamen, left	647;820;718;690	718.75
right postcentral	11.7815	-41.5966	69.21	left putamen	-16.9677	11.3333	-3.3548	2.20357e-05	-0.183001	postcentral gyrus, right, bank of the central sulcus;postcentral gyrus, right, superior lateral aspect of gyrus;postcentral gyrus, right, inferior lateral aspect of gyrus;postcentral gyrus, right, bank of the posterior central sulcus	putamen, left;putamen, left;putamen, left;putamen, left	647;820;718;690	718.75
right postcentral	48.1679	-10.7938	44.5496	left putamen	-16.9677	11.3333	-3.3548	2.93809e-05	-0.1508	postcentral gyrus, right, bank of the central sulcus;postcentral gyrus, right, superior lateral aspect of gyrus;postcentral gyrus, right, inferior lateral aspect of gyrus;postcentral gyrus, right, bank of the posterior central sulcus	putamen, left;putamen, left;putamen, left;putamen, left	647;820;718;690	718.75
left postcentral	-24.021	-31.3052	65.6421	left putamen	-16.9677	11.3333	-3.3548	0.0278237	-0.150212	postcentral gyrus, left, bank of the central sulcus;postcentral gyrus, left, superior lateral aspect of gyrus;postcentral gyrus, left, inferior lateral aspect of gyrus;postcentral gyrus, left, bank of the posterior central sulcus	putamen, left;putamen, left;putamen, left;putamen, left	647;820;718;690	718.75
left superior frontal	-13.0204	7.102	66.7346	right putamen	16.8	12.0888	-4.2222	0.000166492	-0.0577595	superior frontal gyrus, left, medial bank of gyrus;superior frontal gyrus, left, lateral bank of gyrus	putamen, right;putamen, right	753;678	715.5
right superior frontal	12.7142	24.3333	59.0952	right putamen	16.8	12.0888	-4.2222	0.00267611	0.00173269	superior frontal gyrus, right, medial bank of gyrus;superior frontal gyrus, right, lateral bank of gyrus	putamen, right;putamen, right	753;678	715.5
right superior frontal	15.3052	0.6947	68.0421	right putamen	16.8	12.0888	-4.2222	0.00255858	-0.030714	superior frontal gyrus, right, medial bank of gyrus;superior frontal gyrus, right, lateral bank of gyrus	putamen, right;putamen, right	753;678	715.5
left superior frontal	-25.9692	24.3692	48.7692	right putamen	16.8	12.0888	-4.2222	0.000474991	-0.0897317	superior frontal gyrus, left, medial bank of gyrus;superior frontal gyrus, left, lateral bank of gyrus	putamen, right;putamen, right	753;678	715.5
left superior frontal	-4.3366	26.1584	54.2178	right putamen	16.8	12.0888	-4.2222	0.000599859	-0.0238885	superior frontal gyrus, left, medial bank of gyrus;superior frontal gyrus, left, lateral bank of gyrus	putamen, right;putamen, right	753;678	715.5
right juxtapositional lobule	0.3235	-1.6764	56.4117	right putamen	16.8	12.0888	-4.2222	0.000707589	0.0370673	superior frontal gyrus, right, medial bank of gyrus;superior frontal gyrus, right, lateral bank of gyrus	putamen, right;putamen, right	753;678	715.5
left superior frontal	-13.0204	7.102	66.7346	left putamen	-16.9677	11.3333	-3.3548	0.00431899	0.0147946	superior frontal gyrus, left, medial bank of gyrus;superior frontal gyrus, left, lateral bank of gyrus	putamen, left;putamen, left	753;678	715.5
right superior frontal	12.7142	24.3333	59.0952	left putamen	-16.9677	11.3333	-3.3548	0.000822664	-0.00775909	superior frontal gyrus, right, medial bank of gyrus;superior frontal gyrus, right, lateral bank of gyrus	putamen, left;putamen, left	753;678	715.5
right superior frontal	15.3052	0.6947	68.0421	left putamen	-16.9677	11.3333	-3.3548	0.000151801	-0.066505	superior frontal gyrus, right, medial bank of gyrus;superior frontal gyrus, right, lateral bank of gyrus	putamen, left;putamen, left	753;678	715.5
left superior frontal	-25.9692	24.3692	48.7692	left putamen	-16.9677	11.3333	-3.3548	0.0224445	-0.00719629	superior frontal gyrus, left, medial bank of gyrus;superior frontal gyrus, left, lateral bank of gyrus	putamen, left;putamen, left	753;678	715.5
left superior frontal	-4.3366	26.1584	54.2178	left putamen	-16.9677	11.3333	-3.3548	0.00877754	0.0592362	superior frontal gyrus, left, medial bank of gyrus;superior frontal gyrus, left, lateral bank of gyrus	putamen, left;putamen, left	753;678	715.5
right juxtapositional lobule	0.3235	-1.6764	56.4117	left putamen	-16.9677	11.3333	-3.3548	0.00106751	0.0187343	superior frontal gyrus, right, medial bank of gyrus;superior frontal gyrus, right, lateral bank of gyrus	putamen, left;putamen, left	753;678	715.5
right supramarginal anterior	55.5384	-27.6923	45.6538	right putamen	16.8	12.0888	-4.2222	0.00018363	-0.0576467	supramarginal gyrus, right, superior bank of gyrus;supramarginal gyrus, right, inferior bank of gyrus	putamen, right;putamen, right	628;795	711.5
right supramarginal posterior	57.3707	-44.2022	37.3483	right putamen	16.8	12.0888	-4.2222	0.000908359	0.0660219	supramarginal gyrus, right, superior bank of gyrus;supramarginal gyrus, right, inferior bank of gyrus	putamen, right;putamen, right	628;795	711.5
left supramarginal posterior	-53.4693	-48.9795	42.9387	left putamen	-16.9677	11.3333	-3.3548	0.00118993	0.0162684	supramarginal gyrus, left, superior bank of gyrus;supramarginal gyrus, left, inferior bank of gyrus	putamen, left;putamen, left	628;795	711.5
left supramarginal anterior	-55.5304	-29.5478	43.4086	left putamen	-16.9677	11.3333	-3.3548	0.000186079	-0.123435	supramarginal gyrus, left, superior bank of gyrus;supramarginal gyrus, left, inferior bank of gyrus	putamen, left;putamen, left	628;795	711.5
right supramarginal posterior	57.3707	-44.2022	37.3483	left putamen	-16.9677	11.3333	-3.3548	2.44841e-06	-0.0261311	supramarginal gyrus, right, superior bank of gyrus;supramarginal gyrus, right, inferior bank of gyrus	putamen, left;putamen, left	628;795	711.5
left putamen	-16.9677	11.3333	-3.3548	right heschl's	43.1851	-12.6296	9.4074	0.00464952	0.00512969	putamen, left	Heschl's gyrus, right	695	695
right putamen	16.8	12.0888	-4.2222	right heschl's	43.1851	-12.6296	9.4074	0.251258	0.0493339	putamen, right	Heschl's gyrus, right	695	695
right precuneous	0.7368	-59.9548	42.015	right putamen	16.8	12.0888	-4.2222	0.00800384	-0.0688248	precuneus, right, superior lateral bank of gyrus;precuneus, right, inferior lateral bank of gyrus	putamen, right;putamen, right	722;667	694.5
left precuneous	-7.8761	-38.0707	46.8672	right putamen	16.8	12.0888	-4.2222	0.00184855	-0.0879795	precuneus, left, superior lateral bank of gyrus;precuneus, left, inferior lateral bank of gyrus	putamen, right;putamen, right	722;667	694.5
right precuneous	13.0243	-62.813	23.1544	right putamen	16.8	12.0888	-4.2222	0.0306247	-0.041373	precuneus, right, superior lateral bank of gyrus;precuneus, right, inferior lateral bank of gyrus	putamen, right;putamen, right	722;667	694.5
right precuneous	8.9243	-39.3445	46.4873	right putamen	16.8	12.0888	-4.2222	0.0262763	-0.0585691	precuneus, right, superior lateral bank of gyrus;precuneus, right, inferior lateral bank of gyrus	putamen, right;putamen, right	722;667	694.5
left precuneous	-8.7786	-67.8015	24.7022	right putamen	16.8	12.0888	-4.2222	0.00521755	-0.0687119	precuneus, left, superior lateral bank of gyrus;precuneus, left, inferior lateral bank of gyrus	putamen, right;putamen, right	722;667	694.5
right precuneous	0.7368	-59.9548	42.015	left putamen	-16.9677	11.3333	-3.3548	0.00578803	-0.0965988	precuneus, right, superior lateral bank of gyrus;precuneus, right, inferior lateral bank of gyrus	putamen, left;putamen, left	722;667	694.5
left precuneous	-7.8761	-38.0707	46.8672	left putamen	-16.9677	11.3333	-3.3548	0.0121833	-0.132412	precuneus, left, superior lateral bank of gyrus;precuneus, left, inferior lateral bank of gyrus	putamen, left;putamen, left	722;667	694.5
right precuneous	13.0243	-62.813	23.1544	left putamen	-16.9677	11.3333	-3.3548	0.00448793	-0.108723	precuneus, right, superior lateral bank of gyrus;precuneus, right, inferior lateral bank of gyrus	putamen, left;putamen, left	722;667	694.5
right precuneous	8.9243	-39.3445	46.4873	left putamen	-16.9677	11.3333	-3.3548	0.00448548	-0.155294	precuneus, right, superior lateral bank of gyrus;precuneus, right, inferior lateral bank of gyrus	putamen, left;putamen, left	722;667	694.5
left precuneous	-8.7786	-67.8015	24.7022	left putamen	-16.9677	11.3333	-3.3548	0.00891709	-0.0985992	precuneus, left, superior lateral bank of gyrus;precuneus, left, inferior lateral bank of gyrus	putamen, left;putamen, left	722;667	694.5
left putamen	-16.9677	11.3333	-3.3548	right parahippocampal posterior	26.9256	-31.752	-12.3966	0.0123693	-0.0249301	putamen, left;putamen, left	parahippocampal gyrus, right, lateral bank of gyrus;parahippocampal gyrus, right, bank of the cos	657;718	687.5
right putamen	16.8	12.0888	-4.2222	right parahippocampal posterior	26.9256	-31.752	-12.3966	0.240377	0.0279593	putamen, right;putamen, right	parahippocampal gyrus, right, lateral bank of gyrus;parahippocampal gyrus, right, bank of the cos	657;718	687.5
left putamen	-16.9677	11.3333	-3.3548	left parahippocampal posterior	-23.7878	-34.2121	-12.7272	0.163502	0.020203	putamen, left;putamen, left	parahippocampal gyrus, left, lateral bank of gyrus;parahippocampal gyrus, left, bank of the cos	657;718	687.5
right putamen	16.8	12.0888	-4.2222	left parahippocampal posterior	-23.7878	-34.2121	-12.7272	0.0132189	0.0170089	putamen, right;putamen, right	parahippocampal gyrus, left, lateral bank of gyrus;parahippocampal gyrus, left, bank of the cos	657;718	687.5
left lingual	-8.9915	-73.6302	5.1428	right putamen	16.8	12.0888	-4.2222	0.00281812	-0.0541272	lingual gyrus, left, peristriate;lingual gyrus, left, striate	putamen, right;putamen, right	629;726	677.5
right lingual	0.1269	-87.0476	-5.9047	right putamen	16.8	12.0888	-4.2222	0.0201749	-0.0412387	lingual gyrus, right, peristriate;lingual gyrus, right, striate	putamen, right;putamen, right	629;726	677.5
left lingual	-11.1826	-54.7304	2.713	right putamen	16.8	12.0888	-4.2222	0.00792304	-0.0288219	lingual gyrus, left, peristriate;lingual gyrus, left, striate	putamen, right;putamen, right	629;726	677.5
right lingual	14.3076	-52.2657	-0.2237	right putamen	16.8	12.0888	-4.2222	0.0756655	-0.0362413	lingual gyrus, right, peristriate;lingual gyrus, right, striate	putamen, right;putamen, right	629;726	677.5
left lingual	-8.9915	-73.6302	5.1428	left putamen	-16.9677	11.3333	-3.3548	0.0436428	-0.0778695	lingual gyrus, left, peristriate;lingual gyrus, left, striate	putamen, left;putamen, left	629;726	677.5
right lingual	0.1269	-87.0476	-5.9047	left putamen	-16.9677	11.3333	-3.3548	0.0195456	-0.0504882	lingual gyrus, right, peristriate;lingual gyrus, right, striate	putamen, left;putamen, left	629;726	677.5
left lingual	-11.1826	-54.7304	2.713	left putamen	-16.9677	11.3333	-3.3548	0.0105722	-0.0433258	lingual gyrus, left, peristriate;lingual gyrus, left, striate	putamen, left;putamen, left	629;726	677.5
right lingual	14.3076	-52.2657	-0.2237	left putamen	-16.9677	11.3333	-3.3548	0.00700244	-0.0845931	lingual gyrus, right, peristriate;lingual gyrus, right, striate	putamen, left;putamen, left	629;726	677.5
left central opercular	-55.6695	0.9565	7.4782	right putamen	16.8	12.0888	-4.2222	1.71388e-05	0.0352014	frontal operculum, left	putamen, right	675	675
right central opercular	57.5686	2.9803	6.3921	right putamen	16.8	12.0888	-4.2222	0.0020028	0.121564	frontal operculum, right	putamen, right	675	675
left central opercular	-55.6695	0.9565	7.4782	left putamen	-16.9677	11.3333	-3.3548	0.00316579	0.101215	frontal operculum, left	putamen, left	675	675
right central opercular	57.5686	2.9803	6.3921	left putamen	-16.9677	11.3333	-3.3548	2.69325e-05	0.018688	frontal operculum, right	putamen, left	675	675
left putamen	-16.9677	11.3333	-3.3548	right planum polare	45.0458	0.8256	-7.4128	0.00661314	0.134894	putamen, left	planum polare, right	655	655
right putamen	16.8	12.0888	-4.2222	right planum polare	45.0458	0.8256	-7.4128	0.361162	0.197186	putamen, right	planum polare, right	655	655
left putamen	-16.9677	11.3333	-3.3548	left planum temporale	-58.7207	-22.7927	8.8288	0.000565582	0.0196711	putamen, left	planum temporale, left	625	625
right putamen	16.8	12.0888	-4.2222	left planum temporale	-58.7207	-22.7927	8.8288	7.34522e-06	0.00797607	putamen, right	planum temporale, left	625	625
left putamen	-16.9677	11.3333	-3.3548	left planum temporale	-42.6265	-30.6265	15.9518	0.189852	-0.0126245	putamen, left	planum temporale, left	625	625
right putamen	16.8	12.0888	-4.2222	left planum temporale	-42.6265	-30.6265	15.9518	0.00480622	-0.00466943	putamen, right	planum temporale, left	625	625
right inferior frontal pars triangularis	52.2857	24.4081	6.8979	right putamen	16.8	12.0888	-4.2222	0.0793675	0.181856	inferior frontal gyrus, triangular part, right	putamen, right	618	618
left inferior frontal pars triangularis	-51.3725	22.4313	7.6862	right putamen	16.8	12.0888	-4.2222	0.000440713	0.00977535	inferior frontal gyrus, triangular part, left	putamen, right	618	618
right inferior frontal pars triangularis	52.2857	24.4081	6.8979	left putamen	-16.9677	11.3333	-3.3548	0.000379503	0.0685008	inferior frontal gyrus, triangular part, right	putamen, left	618	618
left inferior frontal pars triangularis	-51.3725	22.4313	7.6862	left putamen	-16.9677	11.3333	-3.3548	0.0668611	0.153491	inferior frontal gyrus, triangular part, left	putamen, left	618	618
left lateral occipital superior	-10.168	-77.1932	45.4117	right putamen	16.8	12.0888	-4.2222	0.00152781	-0.13365	superior occipital gyrus, left, superior bank of gyrus	putamen, right	561	561
left lateral occipital superior	-43.5145	-76.5242	17.8252	right putamen	16.8	12.0888	-4.2222	0.00052151	-0.151381	superior occipital gyrus, left, superior bank of gyrus	putamen, right	561	561
right lateral occipital superior	14.8235	-79.0882	40.1764	right putamen	16.8	12.0888	-4.2222	0.0179419	-0.109921	superior occipital gyrus, right, superior bank of gyrus	putamen, right	561	561
right lateral occipital superior	29.5675	-86	21.2612	right putamen	16.8	12.0888	-4.2222	0.0305365	-0.126202	superior occipital gyrus, right, superior bank of gyrus	putamen, right	561	561
left lateral occipital superior	-43.8928	-66.7142	41.5	right putamen	16.8	12.0888	-4.2222	3.67261e-05	-0.0851269	superior occipital gyrus, left, superior bank of gyrus	putamen, right	561	561
right lateral occipital superior	29.7606	-64.5641	49.5726	right putamen	16.8	12.0888	-4.2222	0.0257303	-0.077421	superior occipital gyrus, right, superior bank of gyrus	putamen, right	561	561
left lateral occipital superior	-10.9729	-61.4594	60.6126	right putamen	16.8	12.0888	-4.2222	0.000849597	-0.13803	superior occipital gyrus, left, superior bank of gyrus	putamen, right	561	561
left lateral occipital superior	-27.8305	-66.5762	48.6779	right putamen	16.8	12.0888	-4.2222	0.000594963	-0.136743	superior occipital gyrus, left, superior bank of gyrus	putamen, right	561	561
right lateral occipital superior	13.6451	-64.2258	59.5161	right putamen	16.8	12.0888	-4.2222	0.0284994	-0.122823	superior occipital gyrus, right, superior bank of gyrus	putamen, right	561	561
right lateral occipital superior	46.7017	-58.7368	44.1403	right putamen	16.8	12.0888	-4.2222	0.00539139	0.0197294	superior occipital gyrus, right, superior bank of gyrus	putamen, right	561	561
right lateral occipital superior	36.3636	-73.8484	33.4848	right putamen	16.8	12.0888	-4.2222	0.0330045	-0.0748693	superior occipital gyrus, right, superior bank of gyrus	putamen, right	561	561
left lateral occipital superior	-29.9327	-78.4369	33.5798	right putamen	16.8	12.0888	-4.2222	0.000685554	-0.152015	superior occipital gyrus, left, superior bank of gyrus	putamen, right	561	561
left lateral occipital superior	-10.168	-77.1932	45.4117	left putamen	-16.9677	11.3333	-3.3548	0.00845924	-0.118603	superior occipital gyrus, left, superior bank of gyrus	putamen, left	561	561
left lateral occipital superior	-43.5145	-76.5242	17.8252	left putamen	-16.9677	11.3333	-3.3548	0.0282179	-0.0808408	superior occipital gyrus, left, superior bank of gyrus	putamen, left	561	561
right lateral occipital superior	14.8235	-79.0882	40.1764	left putamen	-16.9677	11.3333	-3.3548	0.000545995	-0.160378	superior occipital gyrus, right, superior bank of gyrus	putamen, left	561	561
right lateral occipital superior	29.5675	-86	21.2612	left putamen	-16.9677	11.3333	-3.3548	0.000239944	-0.162158	superior occipital gyrus, right, superior bank of gyrus	putamen, left	561	561
left lateral occipital superior	-43.8928	-66.7142	41.5	left putamen	-16.9677	11.3333	-3.3548	0.00790101	0.0225989	superior occipital gyrus, left, superior bank of gyrus	putamen, left	561	561
right lateral occipital superior	29.7606	-64.5641	49.5726	left putamen	-16.9677	11.3333	-3.3548	0.000357467	-0.132913	superior occipital gyrus, right, superior bank of gyrus	putamen, left	561	561
left lateral occipital superior	-10.9729	-61.4594	60.6126	left putamen	-16.9677	11.3333	-3.3548	0.0119482	-0.125397	superior occipital gyrus, left, superior bank of gyrus	putamen, left	561	561
left lateral occipital superior	-27.8305	-66.5762	48.6779	left putamen	-16.9677	11.3333	-3.3548	0.0208727	-0.0885169	superior occipital gyrus, left, superior bank of gyrus	putamen, left	561	561
right lateral occipital superior	13.6451	-64.2258	59.5161	left putamen	-16.9677	11.3333	-3.3548	0.000658621	-0.169478	superior occipital gyrus, right, superior bank of gyrus	putamen, left	561	561
right lateral occipital superior	46.7017	-58.7368	44.1403	left putamen	-16.9677	11.3333	-3.3548	4.89681e-06	-0.0331487	superior occipital gyrus, right, superior bank of gyrus	putamen, left	561	561
right lateral occipital superior	36.3636	-73.8484	33.4848	left putamen	-16.9677	11.3333	-3.3548	0.00015425	-0.126858	superior occipital gyrus, right, superior bank of gyrus	putamen, left	561	561
left lateral occipital superior	-29.9327	-78.4369	33.5798	left putamen	-16.9677	11.3333	-3.3548	0.0270353	-0.0990003	superior occipital gyrus, left, superior bank of gyrus	putamen, left	561	561
left lingual	-8.9915	-73.6302	5.1428	right occipital fusiform	22.5562	-71.298	-11.9205	0.0271259	0.618381	lingual gyrus, left, peristriate;lingual gyrus, left, peristriate;lingual gyrus, left, peristriate;lingual gyrus, left, striate;lingual gyrus, left, striate;lingual gyrus, left, striate	fusiform gyrus, right, bank of the its;fusiform gyrus, right, lateral bank of gyrus;fusiform gyrus, right, bank of cos;fusiform gyrus, right, bank of the its;fusiform gyrus, right, lateral bank of gyrus;fusiform gyrus, right, bank of cos	81;170;127;329;541;382	271.667
right lingual	0.1269	-87.0476	-5.9047	right occipital fusiform	22.5562	-71.298	-11.9205	0.235064	0.686794	lingual gyrus, right, peristriate;lingual gyrus, right, peristriate;lingual gyrus, right, peristriate;lingual gyrus, right, striate;lingual gyrus, right, striate;lingual gyrus, right, striate	fusiform gyrus, right, bank of the its;fusiform gyrus, right, lateral bank of gyrus;fusiform gyrus, right, bank of cos;fusiform gyrus, right, bank of the its;fusiform gyrus, right, lateral bank of gyrus;fusiform gyrus, right, bank of cos	81;170;127;329;541;382	271.667
left lingual	-11.1826	-54.7304	2.713	right occipital fusiform	22.5562	-71.298	-11.9205	0.0192714	0.347109	lingual gyrus, left, peristriate;lingual gyrus, left, peristriate;lingual gyrus, left, peristriate;lingual gyrus, left, striate;lingual gyrus, left, striate;lingual gyrus, left, striate	fusiform gyrus, right, bank of the its;fusiform gyrus, right, lateral bank of gyrus;fusiform gyrus, right, bank of cos;fusiform gyrus, right, bank of the its;fusiform gyrus, right, lateral bank of gyrus;fusiform gyrus, right, bank of cos	81;170;127;329;541;382	271.667
right lingual	14.3076	-52.2657	-0.2237	right occipital fusiform	22.5562	-71.298	-11.9205	0.177392	0.512247	lingual gyrus, right, peristriate;lingual gyrus, right, peristriate;lingual gyrus, right, peristriate;lingual gyrus, right, striate;lingual gyrus, right, striate;lingual gyrus, right, striate	fusiform gyrus, right, bank of the its;fusiform gyrus, right, lateral bank of gyrus;fusiform gyrus, right, bank of cos;fusiform gyrus, right, bank of the its;fusiform gyrus, right, lateral bank of gyrus;fusiform gyrus, right, bank of cos	81;170;127;329;541;382	271.667
left lingual	-8.9915	-73.6302	5.1428	left occipital fusiform	-39.6774	-70.387	-17.2473	0.00557747	0.248434	lingual gyrus, left, peristriate;lingual gyrus, left, peristriate;lingual gyrus, left, peristriate;lingual gyrus, left, striate;lingual gyrus, left, striate;lingual gyrus, left, striate	fusiform gyrus, left, bank of the its;fusiform gyrus, left, lateral bank of gyrus;fusiform gyrus, left, bank of cos;fusiform gyrus, left, bank of the its;fusiform gyrus, left, lateral bank of gyrus;fusiform gyrus, left, bank of cos	81;170;127;329;541;382	271.667
right lingual	0.1269	-87.0476	-5.9047	left occipital fusiform	-39.6774	-70.387	-17.2473	0.0707198	0.396348	lingual gyrus, right, peristriate;lingual gyrus, right, peristriate;lingual gyrus, right, peristriate;lingual gyrus, right, striate;lingual gyrus, right, striate;lingual gyrus, right, striate	fusiform gyrus, left, bank of the its;fusiform gyrus, left, lateral bank of gyrus;fusiform gyrus, left, bank of cos;fusiform gyrus, left, bank of the its;fusiform gyrus, left, lateral bank of gyrus;fusiform gyrus, left, bank of cos	81;170;127;329;541;382	271.667
left lingual	-11.1826	-54.7304	2.713	left occipital fusiform	-39.6774	-70.387	-17.2473	0.000516614	0.10634	lingual gyrus, left, peristriate;lingual gyrus, left, peristriate;lingual gyrus, left, peristriate;lingual gyrus, left, striate;lingual gyrus, left, striate;lingual gyrus, left, striate	fusiform gyrus, left, bank of the its;fusiform gyrus, left, lateral bank of gyrus;fusiform gyrus, left, bank of cos;fusiform gyrus, left, bank of the its;fusiform gyrus, left, lateral bank of gyrus;fusiform gyrus, left, bank of cos	81;170;127;329;541;382	271.667
right lingual	14.3076	-52.2657	-0.2237	left occipital fusiform	-39.6774	-70.387	-17.2473	0.000190976	0.206054	lingual gyrus, right, peristriate;lingual gyrus, right, peristriate;lingual gyrus, right, peristriate;lingual gyrus, right, striate;lingual gyrus, right, striate;lingual gyrus, right, striate	fusiform gyrus, left, bank of the its;fusiform gyrus, left, lateral bank of gyrus;fusiform gyrus, left, bank of cos;fusiform gyrus, left, bank of the its;fusiform gyrus, left, lateral bank of gyrus;fusiform gyrus, left, bank of cos	81;170;127;329;541;382	271.667
left lingual	-8.9915	-73.6302	5.1428	left occipital fusiform	-19.7611	-76.9253	-14.5373	0.227729	0.602756	lingual gyrus, left, peristriate;lingual gyrus, left, peristriate;lingual gyrus, left, peristriate;lingual gyrus, left, striate;lingual gyrus, left, striate;lingual gyrus, left, striate	fusiform gyrus, left, bank of the its;fusiform gyrus, left, lateral bank of gyrus;fusiform gyrus, left, bank of cos;fusiform gyrus, left, bank of the its;fusiform gyrus, left, lateral bank of gyrus;fusiform gyrus, left, bank of cos	81;170;127;329;541;382	271.667
right lingual	0.1269	-87.0476	-5.9047	left occipital fusiform	-19.7611	-76.9253	-14.5373	0.264136	0.736159	lingual gyrus, right, peristriate;lingual gyrus, right, peristriate;lingual gyrus, right, peristriate;lingual gyrus, right, striate;lingual gyrus, right, striate;lingual gyrus, right, striate	fusiform gyrus, left, bank of the its;fusiform gyrus, left, lateral bank of gyrus;fusiform gyrus, left, bank of cos;fusiform gyrus, left, bank of the its;fusiform gyrus, left, lateral bank of gyrus;fusiform gyrus, left, bank of cos	81;170;127;329;541;382	271.667
left lingual	-11.1826	-54.7304	2.713	left occipital fusiform	-19.7611	-76.9253	-14.5373	0.0488653	0.335424	lingual gyrus, left, peristriate;lingual gyrus, left, peristriate;lingual gyrus, left, peristriate;lingual gyrus, left, striate;lingual gyrus, left, striate;lingual gyrus, left, striate	fusiform gyrus, left, bank of the its;fusiform gyrus, left, lateral bank of gyrus;fusiform gyrus, left, bank of cos;fusiform gyrus, left, bank of the its;fusiform gyrus, left, lateral bank of gyrus;fusiform gyrus, left, bank of cos	81;170;127;329;541;382	271.667
right lingual	14.3076	-52.2657	-0.2237	left occipital fusiform	-19.7611	-76.9253	-14.5373	0.0281665	0.445727	lingual gyrus, right, peristriate;lingual gyrus, right, peristriate;lingual gyrus, right, peristriate;lingual gyrus, right, striate;lingual gyrus, right, striate;lingual gyrus, right, striate	fusiform gyrus, left, bank of the its;fusiform gyrus, left, lateral bank of gyrus;fusiform gyrus, left, bank of cos;fusiform gyrus, left, bank of the its;fusiform gyrus, left, lateral bank of gyrus;fusiform gyrus, left, bank of cos	81;170;127;329;541;382	271.667
left lingual	-8.9915	-73.6302	5.1428	right parahippocampal posterior	26.9256	-31.752	-12.3966	0.0203144	0.195208	lingual gyrus, left, peristriate;lingual gyrus, left, peristriate;lingual gyrus, left, striate;lingual gyrus, left, striate	parahippocampal gyrus, right, lateral bank of gyrus;parahippocampal gyrus, right, bank of the cos;parahippocampal gyrus, right, lateral bank of gyrus;parahippocampal gyrus, right, bank of the cos	167;119;357;363	251.5
right lingual	0.1269	-87.0476	-5.9047	right parahippocampal posterior	26.9256	-31.752	-12.3966	0.048924	0.178375	lingual gyrus, right, peristriate;lingual gyrus, right, peristriate;lingual gyrus, right, striate;lingual gyrus, right, striate	parahippocampal gyrus, right, lateral bank of gyrus;parahippocampal gyrus, right, bank of the cos;parahippocampal gyrus, right, lateral bank of gyrus;parahippocampal gyrus, right, bank of the cos	167;119;357;363	251.5
left lingual	-11.1826	-54.7304	2.713	right parahippocampal posterior	26.9256	-31.752	-12.3966	0.0498055	0.464275	lingual gyrus, left, peristriate;lingual gyrus, left, peristriate;lingual gyrus, left, striate;lingual gyrus, left, striate	parahippocampal gyrus, right, lateral bank of gyrus;parahippocampal gyrus, right, bank of the cos;parahippocampal gyrus, right, lateral bank of gyrus;parahippocampal gyrus, right, bank of the cos	167;119;357;363	251.5
right lingual	14.3076	-52.2657	-0.2237	right parahippocampal posterior	26.9256	-31.752	-12.3966	0.334305	0.515774	lingual gyrus, right, peristriate;lingual gyrus, right, peristriate;lingual gyrus, right, striate;lingual gyrus, right, striate	parahippocampal gyrus, right, lateral bank of gyrus;parahippocampal gyrus, right, bank of the cos;parahippocampal gyrus, right, lateral bank of gyrus;parahippocampal gyrus, right, bank of the cos	167;119;357;363	251.5
left lingual	-8.9915	-73.6302	5.1428	left parahippocampal posterior	-23.7878	-34.2121	-12.7272	0.224269	0.213926	lingual gyrus, left, peristriate;lingual gyrus, left, peristriate;lingual gyrus, left, striate;lingual gyrus, left, striate	parahippocampal gyrus, left, lateral bank of gyrus;parahippocampal gyrus, left, bank of the cos;parahippocampal gyrus, left, lateral bank of gyrus;parahippocampal gyrus, left, bank of the cos	167;119;357;363	251.5
right lingual	0.1269	-87.0476	-5.9047	left parahippocampal posterior	-23.7878	-34.2121	-12.7272	0.0583308	0.183187	lingual gyrus, right, peristriate;lingual gyrus, right, peristriate;lingual gyrus, right, striate;lingual gyrus, right, striate	parahippocampal gyrus, left, lateral bank of gyrus;parahippocampal gyrus, left, bank of the cos;parahippocampal gyrus, left, lateral bank of gyrus;parahippocampal gyrus, left, bank of the cos	167;119;357;363	251.5
left lingual	-11.1826	-54.7304	2.713	left parahippocampal posterior	-23.7878	-34.2121	-12.7272	0.307618	0.553967	lingual gyrus, left, peristriate;lingual gyrus, left, peristriate;lingual gyrus, left, striate;lingual gyrus, left, striate	parahippocampal gyrus, left, lateral bank of gyrus;parahippocampal gyrus, left, bank of the cos;parahippocampal gyrus, left, lateral bank of gyrus;parahippocampal gyrus, left, bank of the cos	167;119;357;363	251.5
right lingual	14.3076	-52.2657	-0.2237	left parahippocampal posterior	-23.7878	-34.2121	-12.7272	0.143717	0.500985	lingual gyrus, right, peristriate;lingual gyrus, right, peristriate;lingual gyrus, right, striate;lingual gyrus, right, striate	parahippocampal gyrus, left, lateral bank of gyrus;parahippocampal gyrus, left, bank of the cos;parahippocampal gyrus, left, lateral bank of gyrus;parahippocampal gyrus, left, bank of the cos	167;119;357;363	251.5
right precentral	50.8679	9.6226	26.4528	right temporal pole	31.6633	15.5841	-37.3465	2.69325e-05	-0.151343	precentral gyrus, right, bank of the central sulcus	temporal pole, right, superior aspect	232	232
right precentral	19.6393	-23.8032	69.4098	right temporal pole	31.6633	15.5841	-37.3465	1.95872e-05	-0.0758194	precentral gyrus, right, bank of the central sulcus	temporal pole, right, superior aspect	232	232
right precentral	33.9279	-8.7747	59.6036	right temporal pole	39.6666	16.8181	-20.0909	0.000137111	-0.045623	precentral gyrus, right, bank of the central sulcus	temporal pole, right, superior aspect	232	232
left precentral	-0.3278	-22.754	65.5081	right temporal pole	39.6666	16.8181	-20.0909	4.89681e-06	-0.0132364	precentral gyrus, left, bank of the central sulcus	temporal pole, right, superior aspect	232	232
left precentral	-49.6747	5.4471	29.5609	right temporal pole	39.6666	16.8181	-20.0909	2.44841e-06	-0.0870581	precentral gyrus, left, bank of the central sulcus	temporal pole, right, superior aspect	232	232
left precentral	-45.5151	-14.5151	44.606	right temporal pole	39.6666	16.8181	-20.0909	2.44841e-06	0.0116076	precentral gyrus, left, bank of the central sulcus	temporal pole, right, superior aspect	232	232
right precentral	50.8679	9.6226	26.4528	right temporal pole	39.6666	16.8181	-20.0909	0.000406435	0.0694378	precentral gyrus, right, bank of the central sulcus	temporal pole, right, superior aspect	232	232
right precentral	19.6393	-23.8032	69.4098	right temporal pole	39.6666	16.8181	-20.0909	0.00117768	-0.0303759	precentral gyrus, right, bank of the central sulcus	temporal pole, right, superior aspect	232	232
left precentral	-45.5151	-14.5151	44.606	right temporal pole	46.6976	4.7441	-38.7906	2.44841e-06	-0.173024	precentral gyrus, left, bank of the central sulcus	temporal pole, right, superior aspect	232	232
right precentral	50.8679	9.6226	26.4528	right temporal pole	46.6976	4.7441	-38.7906	0.000301154	-0.221818	precentral gyrus, right, bank of the central sulcus	temporal pole, right, superior aspect	232	232
right precentral	19.6393	-23.8032	69.4098	right temporal pole	46.6976	4.7441	-38.7906	1.95872e-05	-0.14251	precentral gyrus, right, bank of the central sulcus	temporal pole, right, superior aspect	232	232
left precentral	-19.7087	-15.2038	70.3689	left temporal pole	-31.1428	13.1238	-37.2952	1.71388e-05	-0.0811549	precentral gyrus, left, bank of the central sulcus	temporal pole, left, superior aspect	232	232
left precentral	-49.6747	5.4471	29.5609	left temporal pole	-31.1428	13.1238	-37.2952	8.56942e-05	-0.111258	precentral gyrus, left, bank of the central sulcus	temporal pole, left, superior aspect	232	232
left precentral	-45.5151	-14.5151	44.606	left temporal pole	-31.1428	13.1238	-37.2952	0.000110178	-0.0639255	precentral gyrus, left, bank of the central sulcus	temporal pole, left, superior aspect	232	232
left precentral	-19.7087	-15.2038	70.3689	left temporal pole	-44.6274	14.7843	-22.3921	9.0591e-05	-0.0241074	precentral gyrus, left, bank of the central sulcus	temporal pole, left, superior aspect	232	232
left precentral	-49.6747	5.4471	29.5609	left temporal pole	-44.6274	14.7843	-22.3921	0.00174571	-0.0060988	precentral gyrus, left, bank of the central sulcus	temporal pole, left, superior aspect	232	232
left precentral	-45.5151	-14.5151	44.606	left temporal pole	-44.6274	14.7843	-22.3921	0.00130255	0.054121	precentral gyrus, left, bank of the central sulcus	temporal pole, left, superior aspect	232	232
left precentral	-49.6747	5.4471	29.5609	left temporal pole	-46.6075	2.2025	-38.3797	0.000411332	-0.177094	precentral gyrus, left, bank of the central sulcus	temporal pole, left, superior aspect	232	232
left precentral	-45.5151	-14.5151	44.606	left temporal pole	-46.6075	2.2025	-38.3797	0.000413781	-0.140278	precentral gyrus, left, bank of the central sulcus	temporal pole, left, superior aspect	232	232
left lingual	-8.9915	-73.6302	5.1428	right cingulate anterior	0.7301	6.9206	39.0158	0.000254634	0.148131	lingual gyrus, left, peristriate;lingual gyrus, left, peristriate;lingual gyrus, left, striate;lingual gyrus, left, striate	cingulate gyrus, frontal part, right, superior bank of gyrus;cingulate gyrus, frontal part, right, inferior bank of gyrus;cingulate gyrus, frontal part, right, superior bank of gyrus;cingulate gyrus, frontal part, right, inferior bank of gyrus	123;99;344;340	226.5
right lingual	0.1269	-87.0476	-5.9047	right cingulate anterior	0.7301	6.9206	39.0158	5.14165e-05	0.0583579	lingual gyrus, right, peristriate;lingual gyrus, right, peristriate;lingual gyrus, right, striate;lingual gyrus, right, striate	cingulate gyrus, frontal part, right, superior bank of gyrus;cingulate gyrus, frontal part, right, inferior bank of gyrus;cingulate gyrus, frontal part, right, superior bank of gyrus;cingulate gyrus, frontal part, right, inferior bank of gyrus	123;99;344;340	226.5
left lingual	-11.1826	-54.7304	2.713	right cingulate anterior	0.7301	6.9206	39.0158	0.0111011	-0.111154	lingual gyrus, left, peristriate;lingual gyrus, left, peristriate;lingual gyrus, left, striate;lingual gyrus, left, striate	cingulate gyrus, frontal part, right, superior bank of gyrus;cingulate gyrus, frontal part, right, inferior bank of gyrus;cingulate gyrus, frontal part, right, superior bank of gyrus;cingulate gyrus, frontal part, right, inferior bank of gyrus	123;99;344;340	226.5
right lingual	14.3076	-52.2657	-0.2237	right cingulate anterior	0.7301	6.9206	39.0158	0.00884609	0.0134738	lingual gyrus, right, peristriate;lingual gyrus, right, peristriate;lingual gyrus, right, striate;lingual gyrus, right, striate	cingulate gyrus, frontal part, right, superior bank of gyrus;cingulate gyrus, frontal part, right, inferior bank of gyrus;cingulate gyrus, frontal part, right, superior bank of gyrus;cingulate gyrus, frontal part, right, inferior bank of gyrus	123;99;344;340	226.5
left lingual	-8.9915	-73.6302	5.1428	right cingulate anterior	0.4827	22.6551	35.1034	0.000181182	-0.0162698	lingual gyrus, left, peristriate;lingual gyrus, left, peristriate;lingual gyrus, left, striate;lingual gyrus, left, striate	cingulate gyrus, frontal part, right, superior bank of gyrus;cingulate gyrus, frontal part, right, inferior bank of gyrus;cingulate gyrus, frontal part, right, superior bank of gyrus;cingulate gyrus, frontal part, right, inferior bank of gyrus	123;99;344;340	226.5
right lingual	0.1269	-87.0476	-5.9047	right cingulate anterior	0.4827	22.6551	35.1034	2.69325e-05	-0.0171075	lingual gyrus, right, peristriate;lingual gyrus, right, peristriate;lingual gyrus, right, striate;lingual gyrus, right, striate	cingulate gyrus, frontal part, right, superior bank of gyrus;cingulate gyrus, frontal part, right, inferior bank of gyrus;cingulate gyrus, frontal part, right, superior bank of gyrus;cingulate gyrus, frontal part, right, inferior bank of gyrus	123;99;344;340	226.5
left lingual	-11.1826	-54.7304	2.713	right cingulate anterior	0.4827	22.6551	35.1034	0.00749702	-0.147458	lingual gyrus, left, peristriate;lingual gyrus, left, peristriate;lingual gyrus, left, striate;lingual gyrus, left, striate	cingulate gyrus, frontal part, right, superior bank of gyrus;cingulate gyrus, frontal part, right, inferior bank of gyrus;cingulate gyrus, frontal part, right, superior bank of gyrus;cingulate gyrus, frontal part, right, inferior bank of gyrus	123;99;344;340	226.5
right lingual	14.3076	-52.2657	-0.2237	right cingulate anterior	0.4827	22.6551	35.1034	0.00523959	-0.150308	lingual gyrus, right, peristriate;lingual gyrus, right, peristriate;lingual gyrus, right, striate;lingual gyrus, right, striate	cingulate gyrus, frontal part, right, superior bank of gyrus;cingulate gyrus, frontal part, right, inferior bank of gyrus;cingulate gyrus, frontal part, right, superior bank of gyrus;cingulate gyrus, frontal part, right, inferior bank of gyrus	123;99;344;340	226.5
left lingual	-8.9915	-73.6302	5.1428	left cingulate anterior	-0.3265	32.0408	19.6734	0.000217908	-0.0279177	lingual gyrus, left, peristriate;lingual gyrus, left, peristriate;lingual gyrus, left, striate;lingual gyrus, left, striate	cingulate gyrus, frontal part, left, superior bank of gyrus;cingulate gyrus, frontal part, left, inferior bank of gyrus;cingulate gyrus, frontal part, left, superior bank of gyrus;cingulate gyrus, frontal part, left, inferior bank of gyrus	123;99;344;340	226.5
right lingual	0.1269	-87.0476	-5.9047	left cingulate anterior	-0.3265	32.0408	19.6734	1.46904e-05	-0.0488695	lingual gyrus, right, peristriate;lingual gyrus, right, peristriate;lingual gyrus, right, striate;lingual gyrus, right, striate	cingulate gyrus, frontal part, left, superior bank of gyrus;cingulate gyrus, frontal part, left, inferior bank of gyrus;cingulate gyrus, frontal part, left, superior bank of gyrus;cingulate gyrus, frontal part, left, inferior bank of gyrus	123;99;344;340	226.5
left lingual	-11.1826	-54.7304	2.713	left cingulate anterior	-0.3265	32.0408	19.6734	0.00624833	0.000951206	lingual gyrus, left, peristriate;lingual gyrus, left, peristriate;lingual gyrus, left, striate;lingual gyrus, left, striate	cingulate gyrus, frontal part, left, superior bank of gyrus;cingulate gyrus, frontal part, left, inferior bank of gyrus;cingulate gyrus, frontal part, left, superior bank of gyrus;cingulate gyrus, frontal part, left, inferior bank of gyrus	123;99;344;340	226.5
right lingual	14.3076	-52.2657	-0.2237	left cingulate anterior	-0.3265	32.0408	19.6734	0.0030752	-0.0446771	lingual gyrus, right, peristriate;lingual gyrus, right, peristriate;lingual gyrus, right, striate;lingual gyrus, right, striate	cingulate gyrus, frontal part, left, superior bank of gyrus;cingulate gyrus, frontal part, left, inferior bank of gyrus;cingulate gyrus, frontal part, left, superior bank of gyrus;cingulate gyrus, frontal part, left, inferior bank of gyrus	123;99;344;340	226.5
left lingual	-8.9915	-73.6302	5.1428	right temporal pole	31.6633	15.5841	-37.3465	0.000115075	-0.112336	lingual gyrus, left, peristriate;lingual gyrus, left, peristriate;lingual gyrus, left, striate;lingual gyrus, left, striate	temporal pole, right, superior aspect;temporal pole, right, inferior aspect;temporal pole, right, superior aspect;temporal pole, right, inferior aspect	138;40;375;286	209.75
right lingual	0.1269	-87.0476	-5.9047	right temporal pole	31.6633	15.5841	-37.3465	0.00157188	-0.137603	lingual gyrus, right, peristriate;lingual gyrus, right, peristriate;lingual gyrus, right, striate;lingual gyrus, right, striate	temporal pole, right, superior aspect;temporal pole, right, inferior aspect;temporal pole, right, superior aspect;temporal pole, right, inferior aspect	138;40;375;286	209.75
left lingual	-11.1826	-54.7304	2.713	right temporal pole	31.6633	15.5841	-37.3465	0.000423574	0.0247491	lingual gyrus, left, peristriate;lingual gyrus, left, peristriate;lingual gyrus, left, striate;lingual gyrus, left, striate	temporal pole, right, superior aspect;temporal pole, right, inferior aspect;temporal pole, right, superior aspect;temporal pole, right, inferior aspect	138;40;375;286	209.75
right lingual	14.3076	-52.2657	-0.2237	right temporal pole	31.6633	15.5841	-37.3465	0.00772962	0.0139771	lingual gyrus, right, peristriate;lingual gyrus, right, peristriate;lingual gyrus, right, striate;lingual gyrus, right, striate	temporal pole, right, superior aspect;temporal pole, right, inferior aspect;temporal pole, right, superior aspect;temporal pole, right, inferior aspect	138;40;375;286	209.75
left lingual	-8.9915	-73.6302	5.1428	right temporal pole	39.6666	16.8181	-20.0909	0.00221581	-0.0971734	lingual gyrus, left, peristriate;lingual gyrus, left, peristriate;lingual gyrus, left, striate;lingual gyrus, left, striate	temporal pole, right, superior aspect;temporal pole, right, inferior aspect;temporal pole, right, superior aspect;temporal pole, right, inferior aspect	138;40;375;286	209.75
right lingual	0.1269	-87.0476	-5.9047	right temporal pole	39.6666	16.8181	-20.0909	0.0181378	-0.117781	lingual gyrus, right, peristriate;lingual gyrus, right, peristriate;lingual gyrus, right, striate;lingual gyrus, right, striate	temporal pole, right, superior aspect;temporal pole, right, inferior aspect;temporal pole, right, superior aspect;temporal pole, right, inferior aspect	138;40;375;286	209.75
left lingual	-11.1826	-54.7304	2.713	right temporal pole	39.6666	16.8181	-20.0909	0.00473032	-0.0950658	lingual gyrus, left, peristriate;lingual gyrus, left, peristriate;lingual gyrus, left, striate;lingual gyrus, left, striate	temporal pole, right, superior aspect;temporal pole, right, inferior aspect;temporal pole, right, superior aspect;temporal pole, right, inferior aspect	138;40;375;286	209.75
right lingual	14.3076	-52.2657	-0.2237	right temporal pole	39.6666	16.8181	-20.0909	0.0619961	-0.0601306	lingual gyrus, right, peristriate;lingual gyrus, right, peristriate;lingual gyrus, right, striate;lingual gyrus, right, striate	temporal pole, right, superior aspect;temporal pole, right, inferior aspect;temporal pole, right, superior aspect;temporal pole, right, inferior aspect	138;40;375;286	209.75
left lingual	-8.9915	-73.6302	5.1428	right temporal pole	46.6976	4.7441	-38.7906	0.000190976	-0.149446	lingual gyrus, left, peristriate;lingual gyrus, left, peristriate;lingual gyrus, left, striate;lingual gyrus, left, striate	temporal pole, right, superior aspect;temporal pole, right, inferior aspect;temporal pole, right, superior aspect;temporal pole, right, inferior aspect	138;40;375;286	209.75
right lingual	0.1269	-87.0476	-5.9047	right temporal pole	46.6976	4.7441	-38.7906	0.00548198	-0.186462	lingual gyrus, right, peristriate;lingual gyrus, right, peristriate;lingual gyrus, right, striate;lingual gyrus, right, striate	temporal pole, right, superior aspect;temporal pole, right, inferior aspect;temporal pole, right, superior aspect;temporal pole, right, inferior aspect	138;40;375;286	209.75
left lingual	-11.1826	-54.7304	2.713	right temporal pole	46.6976	4.7441	-38.7906	0.000624344	-0.0105178	lingual gyrus, left, peristriate;lingual gyrus, left, peristriate;lingual gyrus, left, striate;lingual gyrus, left, striate	temporal pole, right, superior aspect;temporal pole, right, inferior aspect;temporal pole, right, superior aspect;temporal pole, right, inferior aspect	138;40;375;286	209.75
right lingual	14.3076	-52.2657	-0.2237	right temporal pole	46.6976	4.7441	-38.7906	0.0188087	-0.039743	lingual gyrus, right, peristriate;lingual gyrus, right, peristriate;lingual gyrus, right, striate;lingual gyrus, right, striate	temporal pole, right, superior aspect;temporal pole, right, inferior aspect;temporal pole, right, superior aspect;temporal pole, right, inferior aspect	138;40;375;286	209.75
left lingual	-8.9915	-73.6302	5.1428	left temporal pole	-31.1428	13.1238	-37.2952	0.00412556	-0.117205	lingual gyrus, left, peristriate;lingual gyrus, left, peristriate;lingual gyrus, left, striate;lingual gyrus, left, striate	temporal pole, left, superior aspect;temporal pole, left, inferior aspect;temporal pole, left, superior aspect;temporal pole, left, inferior aspect	138;40;375;286	209.75
right lingual	0.1269	-87.0476	-5.9047	left temporal pole	-31.1428	13.1238	-37.2952	0.00157677	-0.150712	lingual gyrus, right, peristriate;lingual gyrus, right, peristriate;lingual gyrus, right, striate;lingual gyrus, right, striate	temporal pole, left, superior aspect;temporal pole, left, inferior aspect;temporal pole, left, superior aspect;temporal pole, left, inferior aspect	138;40;375;286	209.75
left lingual	-11.1826	-54.7304	2.713	left temporal pole	-31.1428	13.1238	-37.2952	0.0039199	0.018518	lingual gyrus, left, peristriate;lingual gyrus, left, peristriate;lingual gyrus, left, striate;lingual gyrus, left, striate	temporal pole, left, superior aspect;temporal pole, left, inferior aspect;temporal pole, left, superior aspect;temporal pole, left, inferior aspect	138;40;375;286	209.75
right lingual	14.3076	-52.2657	-0.2237	left temporal pole	-31.1428	13.1238	-37.2952	0.00100629	-0.0140879	lingual gyrus, right, peristriate;lingual gyrus, right, peristriate;lingual gyrus, right, striate;lingual gyrus, right, striate	temporal pole, left, superior aspect;temporal pole, left, inferior aspect;temporal pole, left, superior aspect;temporal pole, left, inferior aspect	138;40;375;286	209.75
left lingual	-8.9915	-73.6302	5.1428	left temporal pole	-44.6274	14.7843	-22.3921	0.0145729	-0.112563	lingual gyrus, left, peristriate;lingual gyrus, left, peristriate;lingual gyrus, left, striate;lingual gyrus, left, striate	temporal pole, left, superior aspect;temporal pole, left, inferior aspect;temporal pole, left, superior aspect;temporal pole, left, inferior aspect	138;40;375;286	209.75
right lingual	0.1269	-87.0476	-5.9047	left temporal pole	-44.6274	14.7843	-22.3921	0.00566071	-0.132517	lingual gyrus, right, peristriate;lingual gyrus, right, peristriate;lingual gyrus, right, striate;lingual gyrus, right, striate	temporal pole, left, superior aspect;temporal pole, left, inferior aspect;temporal pole, left, superior aspect;temporal pole, left, inferior aspect	138;40;375;286	209.75
left lingual	-11.1826	-54.7304	2.713	left temporal pole	-44.6274	14.7843	-22.3921	0.00390521	-0.0809615	lingual gyrus, left, peristriate;lingual gyrus, left, peristriate;lingual gyrus, left, striate;lingual gyrus, left, striate	temporal pole, left, superior aspect;temporal pole, left, inferior aspect;temporal pole, left, superior aspect;temporal pole, left, inferior aspect	138;40;375;286	209.75
right lingual	14.3076	-52.2657	-0.2237	left temporal pole	-44.6274	14.7843	-22.3921	0.00138335	-0.105091	lingual gyrus, right, peristriate;lingual gyrus, right, peristriate;lingual gyrus, right, striate;lingual gyrus, right, striate	temporal pole, left, superior aspect;temporal pole, left, inferior aspect;temporal pole, left, superior aspect;temporal pole, left, inferior aspect	138;40;375;286	209.75
left lingual	-8.9915	-73.6302	5.1428	left temporal pole	-46.6075	2.2025	-38.3797	0.020973	-0.140967	lingual gyrus, left, peristriate;lingual gyrus, left, peristriate;lingual gyrus, left, striate;lingual gyrus, left, striate	temporal pole, left, superior aspect;temporal pole, left, inferior aspect;temporal pole, left, superior aspect;temporal pole, left, inferior aspect	138;40;375;286	209.75
right lingual	0.1269	-87.0476	-5.9047	left temporal pole	-46.6075	2.2025	-38.3797	0.00740153	-0.162353	lingual gyrus, right, peristriate;lingual gyrus, right, peristriate;lingual gyrus, right, striate;lingual gyrus, right, striate	temporal pole, left, superior aspect;temporal pole, left, inferior aspect;temporal pole, left, superior aspect;temporal pole, left, inferior aspect	138;40;375;286	209.75
left lingual	-11.1826	-54.7304	2.713	left temporal pole	-46.6075	2.2025	-38.3797	0.00886813	-0.00631802	lingual gyrus, left, peristriate;lingual gyrus, left, peristriate;lingual gyrus, left, striate;lingual gyrus, left, striate	temporal pole, left, superior aspect;temporal pole, left, inferior aspect;temporal pole, left, superior aspect;temporal pole, left, inferior aspect	138;40;375;286	209.75
right lingual	14.3076	-52.2657	-0.2237	left temporal pole	-46.6075	2.2025	-38.3797	0.00225743	-0.0703774	lingual gyrus, right, peristriate;lingual gyrus, right, peristriate;lingual gyrus, right, striate;lingual gyrus, right, striate	temporal pole, left, superior aspect;temporal pole, left, inferior aspect;temporal pole, left, superior aspect;temporal pole, left, inferior aspect	138;40;375;286	209.75
left lingual	-8.9915	-73.6302	5.1428	right temporal fusiform posterior	33.0434	-36.7826	-28.0869	0.00906155	0.119284	lingual gyrus, left, peristriate;lingual gyrus, left, peristriate;lingual gyrus, left, peristriate;lingual gyrus, left, striate;lingual gyrus, left, striate;lingual gyrus, left, striate	inferior temporal gyrus, right, bank of the its;inferior temporal gyrus, right, lateral bank of gyrus;inferior temporal gyrus, right, bank of mts;inferior temporal gyrus, right, bank of the its;inferior temporal gyrus, right, lateral bank of gyrus;inferior temporal gyrus, right, bank of mts	31;24;58;249;253;314	154.833
right lingual	0.1269	-87.0476	-5.9047	right temporal fusiform posterior	33.0434	-36.7826	-28.0869	0.0423525	0.154657	lingual gyrus, right, peristriate;lingual gyrus, right, peristriate;lingual gyrus, right, peristriate;lingual gyrus, right, striate;lingual gyrus, right, striate;lingual gyrus, right, striate	inferior temporal gyrus, right, bank of the its;inferior temporal gyrus, right, lateral bank of gyrus;inferior temporal gyrus, right, bank of mts;inferior temporal gyrus, right, bank of the its;inferior temporal gyrus, right, lateral bank of gyrus;inferior temporal gyrus, right, bank of mts	31;24;58;249;253;314	154.833
left lingual	-11.1826	-54.7304	2.713	right temporal fusiform posterior	33.0434	-36.7826	-28.0869	0.0156502	0.212575	lingual gyrus, left, peristriate;lingual gyrus, left, peristriate;lingual gyrus, left, peristriate;lingual gyrus, left, striate;lingual gyrus, left, striate;lingual gyrus, left, striate	inferior temporal gyrus, right, bank of the its;inferior temporal gyrus, right, lateral bank of gyrus;inferior temporal gyrus, right, bank of mts;inferior temporal gyrus, right, bank of the its;inferior temporal gyrus, right, lateral bank of gyrus;inferior temporal gyrus, right, bank of mts	31;24;58;249;253;314	154.833
right lingual	14.3076	-52.2657	-0.2237	right temporal fusiform posterior	33.0434	-36.7826	-28.0869	0.115271	0.279753	lingual gyrus, right, peristriate;lingual gyrus, right, peristriate;lingual gyrus, right, peristriate;lingual gyrus, right, striate;lingual gyrus, right, striate;lingual gyrus, right, striate	inferior temporal gyrus, right, bank of the its;inferior temporal gyrus, right, lateral bank of gyrus;inferior temporal gyrus, right, bank of mts;inferior temporal gyrus, right, bank of the its;inferior temporal gyrus, right, lateral bank of gyrus;inferior temporal gyrus, right, bank of mts	31;24;58;249;253;314	154.833
left lingual	-8.9915	-73.6302	5.1428	right temporal fusiform posterior	36.5714	-20.7346	-26.6122	0.00339594	-0.0364212	lingual gyrus, left, peristriate;lingual gyrus, left, peristriate;lingual gyrus, left, peristriate;lingual gyrus, left, striate;lingual gyrus, left, striate;lingual gyrus, left, striate	inferior temporal gyrus, right, bank of the its;inferior temporal gyrus, right, lateral bank of gyrus;inferior temporal gyrus, right, bank of mts;inferior temporal gyrus, right, bank of the its;inferior temporal gyrus, right, lateral bank of gyrus;inferior temporal gyrus, right, bank of mts	31;24;58;249;253;314	154.833
right lingual	0.1269	-87.0476	-5.9047	right temporal fusiform posterior	36.5714	-20.7346	-26.6122	0.0237177	-0.075193	lingual gyrus, right, peristriate;lingual gyrus, right, peristriate;lingual gyrus, right, peristriate;lingual gyrus, right, striate;lingual gyrus, right, striate;lingual gyrus, right, striate	inferior temporal gyrus, right, bank of the its;inferior temporal gyrus, right, lateral bank of gyrus;inferior temporal gyrus, right, bank of mts;inferior temporal gyrus, right, bank of the its;inferior temporal gyrus, right, lateral bank of gyrus;inferior temporal gyrus, right, bank of mts	31;24;58;249;253;314	154.833
left lingual	-11.1826	-54.7304	2.713	right temporal fusiform posterior	36.5714	-20.7346	-26.6122	0.00846659	0.155585	lingual gyrus, left, peristriate;lingual gyrus, left, peristriate;lingual gyrus, left, peristriate;lingual gyrus, left, striate;lingual gyrus, left, striate;lingual gyrus, left, striate	inferior temporal gyrus, right, bank of the its;inferior temporal gyrus, right, lateral bank of gyrus;inferior temporal gyrus, right, bank of mts;inferior temporal gyrus, right, bank of the its;inferior temporal gyrus, right, lateral bank of gyrus;inferior temporal gyrus, right, bank of mts	31;24;58;249;253;314	154.833
right lingual	14.3076	-52.2657	-0.2237	right temporal fusiform posterior	36.5714	-20.7346	-26.6122	0.127077	0.157213	lingual gyrus, right, peristriate;lingual gyrus, right, peristriate;lingual gyrus, right, peristriate;lingual gyrus, right, striate;lingual gyrus, right, striate;lingual gyrus, right, striate	inferior temporal gyrus, right, bank of the its;inferior temporal gyrus, right, lateral bank of gyrus;inferior temporal gyrus, right, bank of mts;inferior temporal gyrus, right, bank of the its;inferior temporal gyrus, right, lateral bank of gyrus;inferior temporal gyrus, right, bank of mts	31;24;58;249;253;314	154.833
left lingual	-8.9915	-73.6302	5.1428	right temporal fusiform anterior	29.5268	-2.8602	-40.5161	0.000328086	-0.0758666	lingual gyrus, left, peristriate;lingual gyrus, left, peristriate;lingual gyrus, left, peristriate;lingual gyrus, left, striate;lingual gyrus, left, striate;lingual gyrus, left, striate	inferior temporal gyrus, right, bank of the its;inferior temporal gyrus, right, lateral bank of gyrus;inferior temporal gyrus, right, bank of mts;inferior temporal gyrus, right, bank of the its;inferior temporal gyrus, right, lateral bank of gyrus;inferior temporal gyrus, right, bank of mts	31;24;58;249;253;314	154.833
right lingual	0.1269	-87.0476	-5.9047	right temporal fusiform anterior	29.5268	-2.8602	-40.5161	0.00273732	-0.123594	lingual gyrus, right, peristriate;lingual gyrus, right, peristriate;lingual gyrus, right, peristriate;lingual gyrus, right, striate;lingual gyrus, right, striate;lingual gyrus, right, striate	inferior temporal gyrus, right, bank of the its;inferior temporal gyrus, right, lateral bank of gyrus;inferior temporal gyrus, right, bank of mts;inferior temporal gyrus, right, bank of the its;inferior temporal gyrus, right, lateral bank of gyrus;inferior temporal gyrus, right, bank of mts	31;24;58;249;253;314	154.833
left lingual	-11.1826	-54.7304	2.713	right temporal fusiform anterior	29.5268	-2.8602	-40.5161	0.000778593	0.0110061	lingual gyrus, left, peristriate;lingual gyrus, left, peristriate;lingual gyrus, left, peristriate;lingual gyrus, left, striate;lingual gyrus, left, striate;lingual gyrus, left, striate	inferior temporal gyrus, right, bank of the its;inferior temporal gyrus, right, lateral bank of gyrus;inferior temporal gyrus, right, bank of mts;inferior temporal gyrus, right, bank of the its;inferior temporal gyrus, right, lateral bank of gyrus;inferior temporal gyrus, right, bank of mts	31;24;58;249;253;314	154.833
right lingual	14.3076	-52.2657	-0.2237	right temporal fusiform anterior	29.5268	-2.8602	-40.5161	0.0225351	0.023224	lingual gyrus, right, peristriate;lingual gyrus, right, peristriate;lingual gyrus, right, peristriate;lingual gyrus, right, striate;lingual gyrus, right, striate;lingual gyrus, right, striate	inferior temporal gyrus, right, bank of the its;inferior temporal gyrus, right, lateral bank of gyrus;inferior temporal gyrus, right, bank of mts;inferior temporal gyrus, right, bank of the its;inferior temporal gyrus, right, lateral bank of gyrus;inferior temporal gyrus, right, bank of mts	31;24;58;249;253;314	154.833
left lingual	-8.9915	-73.6302	5.1428	right inferior temporal temporooccipital	56.8318	-50.3893	-13.3805	0.000369709	-0.117089	lingual gyrus, left, peristriate;lingual gyrus, left, peristriate;lingual gyrus, left, peristriate;lingual gyrus, left, striate;lingual gyrus, left, striate;lingual gyrus, left, striate	inferior temporal gyrus, right, bank of the its;inferior temporal gyrus, right, lateral bank of gyrus;inferior temporal gyrus, right, bank of mts;inferior temporal gyrus, right, bank of the its;inferior temporal gyrus, right, lateral bank of gyrus;inferior temporal gyrus, right, bank of mts	31;24;58;249;253;314	154.833
right lingual	0.1269	-87.0476	-5.9047	right inferior temporal temporooccipital	56.8318	-50.3893	-13.3805	0.0197464	-0.0329474	lingual gyrus, right, peristriate;lingual gyrus, right, peristriate;lingual gyrus, right, peristriate;lingual gyrus, right, striate;lingual gyrus, right, striate;lingual gyrus, right, striate	inferior temporal gyrus, right, bank of the its;inferior temporal gyrus, right, lateral bank of gyrus;inferior temporal gyrus, right, bank of mts;inferior temporal gyrus, right, bank of the its;inferior temporal gyrus, right, lateral bank of gyrus;inferior temporal gyrus, right, bank of mts	31;24;58;249;253;314	154.833
left lingual	-11.1826	-54.7304	2.713	right inferior temporal temporooccipital	56.8318	-50.3893	-13.3805	0.00069045	-0.13876	lingual gyrus, left, peristriate;lingual gyrus, left, peristriate;lingual gyrus, left, peristriate;lingual gyrus, left, striate;lingual gyrus, left, striate;lingual gyrus, left, striate	inferior temporal gyrus, right, bank of the its;inferior temporal gyrus, right, lateral bank of gyrus;inferior temporal gyrus, right, bank of mts;inferior temporal gyrus, right, bank of the its;inferior temporal gyrus, right, lateral bank of gyrus;inferior temporal gyrus, right, bank of mts	31;24;58;249;253;314	154.833
right lingual	14.3076	-52.2657	-0.2237	right inferior temporal temporooccipital	56.8318	-50.3893	-13.3805	0.0213623	-0.0771182	lingual gyrus, right, peristriate;lingual gyrus, right, peristriate;lingual gyrus, right, peristriate;lingual gyrus, right, striate;lingual gyrus, right, striate;lingual gyrus, right, striate	inferior temporal gyrus, right, bank of the its;inferior temporal gyrus, right, lateral bank of gyrus;inferior temporal gyrus, right, bank of mts;inferior temporal gyrus, right, bank of the its;inferior temporal gyrus, right, lateral bank of gyrus;inferior temporal gyrus, right, bank of mts	31;24;58;249;253;314	154.833
left lingual	-8.9915	-73.6302	5.1428	right inferior temporal posterior	55.2266	-14.8533	-31.68	9.79362e-05	-0.176843	lingual gyrus, left, peristriate;lingual gyrus, left, peristriate;lingual gyrus, left, peristriate;lingual gyrus, left, striate;lingual gyrus, left, striate;lingual gyrus, left, striate	inferior temporal gyrus, right, bank of the its;inferior temporal gyrus, right, lateral bank of gyrus;inferior temporal gyrus, right, bank of mts;inferior temporal gyrus, right, bank of the its;inferior temporal gyrus, right, lateral bank of gyrus;inferior temporal gyrus, right, bank of mts	31;24;58;249;253;314	154.833
right lingual	0.1269	-87.0476	-5.9047	right inferior temporal posterior	55.2266	-14.8533	-31.68	0.00438265	-0.164156	lingual gyrus, right, peristriate;lingual gyrus, right, peristriate;lingual gyrus, right, peristriate;lingual gyrus, right, striate;lingual gyrus, right, striate;lingual gyrus, right, striate	inferior temporal gyrus, right, bank of the its;inferior temporal gyrus, right, lateral bank of gyrus;inferior temporal gyrus, right, bank of mts;inferior temporal gyrus, right, bank of the its;inferior temporal gyrus, right, lateral bank of gyrus;inferior temporal gyrus, right, bank of mts	31;24;58;249;253;314	154.833
left lingual	-11.1826	-54.7304	2.713	right inferior temporal posterior	55.2266	-14.8533	-31.68	0.000232599	-0.00399794	lingual gyrus, left, peristriate;lingual gyrus, left, peristriate;lingual gyrus, left, peristriate;lingual gyrus, left, striate;lingual gyrus, left, striate;lingual gyrus, left, striate	inferior temporal gyrus, right, bank of the its;inferior temporal gyrus, right, lateral bank of gyrus;inferior temporal gyrus, right, bank of mts;inferior temporal gyrus, right, bank of the its;inferior temporal gyrus, right, lateral bank of gyrus;inferior temporal gyrus, right, bank of mts	31;24;58;249;253;314	154.833
right lingual	14.3076	-52.2657	-0.2237	right inferior temporal posterior	55.2266	-14.8533	-31.68	0.0120021	-0.0633609	lingual gyrus, right, peristriate;lingual gyrus, right, peristriate;lingual gyrus, right, peristriate;lingual gyrus, right, striate;lingual gyrus, right, striate;lingual gyrus, right, striate	inferior temporal gyrus, right, bank of the its;inferior temporal gyrus, right, lateral bank of gyrus;inferior temporal gyrus, right, bank of mts;inferior temporal gyrus, right, bank of the its;inferior temporal gyrus, right, lateral bank of gyrus;inferior temporal gyrus, right, bank of mts	31;24;58;249;253;314	154.833
left lingual	-8.9915	-73.6302	5.1428	right inferior temporal posterior	59.2747	-31.7142	-20.0879	0.000151801	-0.211006	lingual gyrus, left, peristriate;lingual gyrus, left, peristriate;lingual gyrus, left, peristriate;lingual gyrus, left, striate;lingual gyrus, left, striate;lingual gyrus, left, striate	inferior temporal gyrus, right, bank of the its;inferior temporal gyrus, right, lateral bank of gyrus;inferior temporal gyrus, right, bank of mts;inferior temporal gyrus, right, bank of the its;inferior temporal gyrus, right, lateral bank of gyrus;inferior temporal gyrus, right, bank of mts	31;24;58;249;253;314	154.833
right lingual	0.1269	-87.0476	-5.9047	right inferior temporal posterior	59.2747	-31.7142	-20.0879	0.00481112	-0.148739	lingual gyrus, right, peristriate;lingual gyrus, right, peristriate;lingual gyrus, right, peristriate;lingual gyrus, right, striate;lingual gyrus, right, striate;lingual gyrus, right, striate	inferior temporal gyrus, right, bank of the its;inferior temporal gyrus, right, lateral bank of gyrus;inferior temporal gyrus, right, bank of mts;inferior temporal gyrus, right, bank of the its;inferior temporal gyrus, right, lateral bank of gyrus;inferior temporal gyrus, right, bank of mts	31;24;58;249;253;314	154.833
left lingual	-11.1826	-54.7304	2.713	right inferior temporal posterior	59.2747	-31.7142	-20.0879	0.000198321	-0.0741716	lingual gyrus, left, peristriate;lingual gyrus, left, peristriate;lingual gyrus, left, peristriate;lingual gyrus, left, striate;lingual gyrus, left, striate;lingual gyrus, left, striate	inferior temporal gyrus, right, bank of the its;inferior temporal gyrus, right, lateral bank of gyrus;inferior temporal gyrus, right, bank of mts;inferior temporal gyrus, right, bank of the its;inferior temporal gyrus, right, lateral bank of gyrus;inferior temporal gyrus, right, bank of mts	31;24;58;249;253;314	154.833
right lingual	14.3076	-52.2657	-0.2237	right inferior temporal posterior	59.2747	-31.7142	-20.0879	0.00549177	-0.119019	lingual gyrus, right, peristriate;lingual gyrus, right, peristriate;lingual gyrus, right, peristriate;lingual gyrus, right, striate;lingual gyrus, right, striate;lingual gyrus, right, striate	inferior temporal gyrus, right, bank of the its;inferior temporal gyrus, right, lateral bank of gyrus;inferior temporal gyrus, right, bank of mts;inferior temporal gyrus, right, bank of the its;inferior temporal gyrus, right, lateral bank of gyrus;inferior temporal gyrus, right, bank of mts	31;24;58;249;253;314	154.833
left lingual	-8.9915	-73.6302	5.1428	left temporal fusiform posterior	-36.0425	-22.2978	-25.617	0.0752052	-0.0325594	lingual gyrus, left, peristriate;lingual gyrus, left, peristriate;lingual gyrus, left, peristriate;lingual gyrus, left, striate;lingual gyrus, left, striate;lingual gyrus, left, striate	inferior temporal gyrus, left, bank of the its;inferior temporal gyrus, left, lateral bank of gyrus;inferior temporal gyrus, left, bank of mts;inferior temporal gyrus, left, bank of the its;inferior temporal gyrus, left, lateral bank of gyrus;inferior temporal gyrus, left, bank of mts	31;24;58;249;253;314	154.833
right lingual	0.1269	-87.0476	-5.9047	left temporal fusiform posterior	-36.0425	-22.2978	-25.617	0.0301644	-0.0467001	lingual gyrus, right, peristriate;lingual gyrus, right, peristriate;lingual gyrus, right, peristriate;lingual gyrus, right, striate;lingual gyrus, right, striate;lingual gyrus, right, striate	inferior temporal gyrus, left, bank of the its;inferior temporal gyrus, left, lateral bank of gyrus;inferior temporal gyrus, left, bank of mts;inferior temporal gyrus, left, bank of the its;inferior temporal gyrus, left, lateral bank of gyrus;inferior temporal gyrus, left, bank of mts	31;24;58;249;253;314	154.833
left lingual	-11.1826	-54.7304	2.713	left temporal fusiform posterior	-36.0425	-22.2978	-25.617	0.055214	0.17269	lingual gyrus, left, peristriate;lingual gyrus, left, peristriate;lingual gyrus, left, peristriate;lingual gyrus, left, striate;lingual gyrus, left, striate;lingual gyrus, left, striate	inferior temporal gyrus, left, bank of the its;inferior temporal gyrus, left, lateral bank of gyrus;inferior temporal gyrus, left, bank of mts;inferior temporal gyrus, left, bank of the its;inferior temporal gyrus, left, lateral bank of gyrus;inferior temporal gyrus, left, bank of mts	31;24;58;249;253;314	154.833
right lingual	14.3076	-52.2657	-0.2237	left temporal fusiform posterior	-36.0425	-22.2978	-25.617	0.012482	0.137797	lingual gyrus, right, peristriate;lingual gyrus, right, peristriate;lingual gyrus, right, peristriate;lingual gyrus, right, striate;lingual gyrus, right, striate;lingual gyrus, right, striate	inferior temporal gyrus, left, bank of the its;inferior temporal gyrus, left, lateral bank of gyrus;inferior temporal gyrus, left, bank of mts;inferior temporal gyrus, left, bank of the its;inferior temporal gyrus, left, lateral bank of gyrus;inferior temporal gyrus, left, bank of mts	31;24;58;249;253;314	154.833
left lingual	-8.9915	-73.6302	5.1428	left temporal fusiform anterior	-29.4545	-5.1818	-39.2272	0.0135617	-0.0610737	lingual gyrus, left, peristriate;lingual gyrus, left, peristriate;lingual gyrus, left, peristriate;lingual gyrus, left, striate;lingual gyrus, left, striate;lingual gyrus, left, striate	inferior temporal gyrus, left, bank of the its;inferior temporal gyrus, left, lateral bank of gyrus;inferior temporal gyrus, left, bank of mts;inferior temporal gyrus, left, bank of the its;inferior temporal gyrus, left, lateral bank of gyrus;inferior temporal gyrus, left, bank of mts	31;24;58;249;253;314	154.833
right lingual	0.1269	-87.0476	-5.9047	left temporal fusiform anterior	-29.4545	-5.1818	-39.2272	0.00435816	-0.104253	lingual gyrus, right, peristriate;lingual gyrus, right, peristriate;lingual gyrus, right, peristriate;lingual gyrus, right, striate;lingual gyrus, right, striate;lingual gyrus, right, striate	inferior temporal gyrus, left, bank of the its;inferior temporal gyrus, left, lateral bank of gyrus;inferior temporal gyrus, left, bank of mts;inferior temporal gyrus, left, bank of the its;inferior temporal gyrus, left, lateral bank of gyrus;inferior temporal gyrus, left, bank of mts	31;24;58;249;253;314	154.833
left lingual	-11.1826	-54.7304	2.713	left temporal fusiform anterior	-29.4545	-5.1818	-39.2272	0.0189213	0.0413214	lingual gyrus, left, peristriate;lingual gyrus, left, peristriate;lingual gyrus, left, peristriate;lingual gyrus, left, striate;lingual gyrus, left, striate;lingual gyrus, left, striate	inferior temporal gyrus, left, bank of the its;inferior temporal gyrus, left, lateral bank of gyrus;inferior temporal gyrus, left, bank of mts;inferior temporal gyrus, left, bank of the its;inferior temporal gyrus, left, lateral bank of gyrus;inferior temporal gyrus, left, bank of mts	31;24;58;249;253;314	154.833
right lingual	14.3076	-52.2657	-0.2237	left temporal fusiform anterior	-29.4545	-5.1818	-39.2272	0.00162329	0.0221559	lingual gyrus, right, peristriate;lingual gyrus, right, peristriate;lingual gyrus, right, peristriate;lingual gyrus, right, striate;lingual gyrus, right, striate;lingual gyrus, right, striate	inferior temporal gyrus, left, bank of the its;inferior temporal gyrus, left, lateral bank of gyrus;inferior temporal gyrus, left, bank of mts;inferior temporal gyrus, left, bank of the its;inferior temporal gyrus, left, lateral bank of gyrus;inferior temporal gyrus, left, bank of mts	31;24;58;249;253;314	154.833
left lingual	-8.9915	-73.6302	5.1428	left inferior temporal temporooccipital	-55.4074	-55.037	-12.4814	0.03678	-0.0921896	lingual gyrus, left, peristriate;lingual gyrus, left, peristriate;lingual gyrus, left, peristriate;lingual gyrus, left, striate;lingual gyrus, left, striate;lingual gyrus, left, striate	inferior temporal gyrus, left, bank of the its;inferior temporal gyrus, left, lateral bank of gyrus;inferior temporal gyrus, left, bank of mts;inferior temporal gyrus, left, bank of the its;inferior temporal gyrus, left, lateral bank of gyrus;inferior temporal gyrus, left, bank of mts	31;24;58;249;253;314	154.833
right lingual	0.1269	-87.0476	-5.9047	left inferior temporal temporooccipital	-55.4074	-55.037	-12.4814	0.0270818	-0.000780456	lingual gyrus, right, peristriate;lingual gyrus, right, peristriate;lingual gyrus, right, peristriate;lingual gyrus, right, striate;lingual gyrus, right, striate;lingual gyrus, right, striate	inferior temporal gyrus, left, bank of the its;inferior temporal gyrus, left, lateral bank of gyrus;inferior temporal gyrus, left, bank of mts;inferior temporal gyrus, left, bank of the its;inferior temporal gyrus, left, lateral bank of gyrus;inferior temporal gyrus, left, bank of mts	31;24;58;249;253;314	154.833
left lingual	-11.1826	-54.7304	2.713	left inferior temporal temporooccipital	-55.4074	-55.037	-12.4814	0.00471808	-0.0932222	lingual gyrus, left, peristriate;lingual gyrus, left, peristriate;lingual gyrus, left, peristriate;lingual gyrus, left, striate;lingual gyrus, left, striate;lingual gyrus, left, striate	inferior temporal gyrus, left, bank of the its;inferior temporal gyrus, left, lateral bank of gyrus;inferior temporal gyrus, left, bank of mts;inferior temporal gyrus, left, bank of the its;inferior temporal gyrus, left, lateral bank of gyrus;inferior temporal gyrus, left, bank of mts	31;24;58;249;253;314	154.833
right lingual	14.3076	-52.2657	-0.2237	left inferior temporal temporooccipital	-55.4074	-55.037	-12.4814	0.00106261	-0.112534	lingual gyrus, right, peristriate;lingual gyrus, right, peristriate;lingual gyrus, right, peristriate;lingual gyrus, right, striate;lingual gyrus, right, striate;lingual gyrus, right, striate	inferior temporal gyrus, left, bank of the its;inferior temporal gyrus, left, lateral bank of gyrus;inferior temporal gyrus, left, bank of mts;inferior temporal gyrus, left, bank of the its;inferior temporal gyrus, left, lateral bank of gyrus;inferior temporal gyrus, left, bank of mts	31;24;58;249;253;314	154.833
left lingual	-8.9915	-73.6302	5.1428	left inferior temporal posterior	-56.5617	-35.6179	-21.9775	0.0125456	-0.160432	lingual gyrus, left, peristriate;lingual gyrus, left, peristriate;lingual gyrus, left, peristriate;lingual gyrus, left, striate;lingual gyrus, left, striate;lingual gyrus, left, striate	inferior temporal gyrus, left, bank of the its;inferior temporal gyrus, left, lateral bank of gyrus;inferior temporal gyrus, left, bank of mts;inferior temporal gyrus, left, bank of the its;inferior temporal gyrus, left, lateral bank of gyrus;inferior temporal gyrus, left, bank of mts	31;24;58;249;253;314	154.833
right lingual	0.1269	-87.0476	-5.9047	left inferior temporal posterior	-56.5617	-35.6179	-21.9775	0.00920111	-0.0814305	lingual gyrus, right, peristriate;lingual gyrus, right, peristriate;lingual gyrus, right, peristriate;lingual gyrus, right, striate;lingual gyrus, right, striate;lingual gyrus, right, striate	inferior temporal gyrus, left, bank of the its;inferior temporal gyrus, left, lateral bank of gyrus;inferior temporal gyrus, left, bank of mts;inferior temporal gyrus, left, bank of the its;inferior temporal gyrus, left, lateral bank of gyrus;inferior temporal gyrus, left, bank of mts	31;24;58;249;253;314	154.833
left lingual	-11.1826	-54.7304	2.713	left inferior temporal posterior	-56.5617	-35.6179	-21.9775	0.00249737	0.00586429	lingual gyrus, left, peristriate;lingual gyrus, left, peristriate;lingual gyrus, left, peristriate;lingual gyrus, left, striate;lingual gyrus, left, striate;lingual gyrus, left, striate	inferior temporal gyrus, left, bank of the its;inferior temporal gyrus, left, lateral bank of gyrus;inferior temporal gyrus, left, bank of mts;inferior temporal gyrus, left, bank of the its;inferior temporal gyrus, left, lateral bank of gyrus;inferior temporal gyrus, left, bank of mts	31;24;58;249;253;314	154.833
right lingual	14.3076	-52.2657	-0.2237	left inferior temporal posterior	-56.5617	-35.6179	-21.9775	0.000739419	-0.105903	lingual gyrus, right, peristriate;lingual gyrus, right, peristriate;lingual gyrus, right, peristriate;lingual gyrus, right, striate;lingual gyrus, right, striate;lingual gyrus, right, striate	inferior temporal gyrus, left, bank of the its;inferior temporal gyrus, left, lateral bank of gyrus;inferior temporal gyrus, left, bank of mts;inferior temporal gyrus, left, bank of the its;inferior temporal gyrus, left, lateral bank of gyrus;inferior temporal gyrus, left, bank of mts	31;24;58;249;253;314	154.833
left lingual	-8.9915	-73.6302	5.1428	left inferior temporal posterior	-55.375	-16.1875	-30.875	0.0135666	-0.157055	lingual gyrus, left, peristriate;lingual gyrus, left, peristriate;lingual gyrus, left, peristriate;lingual gyrus, left, striate;lingual gyrus, left, striate;lingual gyrus, left, striate	inferior temporal gyrus, left, bank of the its;inferior temporal gyrus, left, lateral bank of gyrus;inferior temporal gyrus, left, bank of mts;inferior temporal gyrus, left, bank of the its;inferior temporal gyrus, left, lateral bank of gyrus;inferior temporal gyrus, left, bank of mts	31;24;58;249;253;314	154.833
right lingual	0.1269	-87.0476	-5.9047	left inferior temporal posterior	-55.375	-16.1875	-30.875	0.00665966	-0.123447	lingual gyrus, right, peristriate;lingual gyrus, right, peristriate;lingual gyrus, right, peristriate;lingual gyrus, right, striate;lingual gyrus, right, striate;lingual gyrus, right, striate	inferior temporal gyrus, left, bank of the its;inferior temporal gyrus, left, lateral bank of gyrus;inferior temporal gyrus, left, bank of mts;inferior temporal gyrus, left, bank of the its;inferior temporal gyrus, left, lateral bank of gyrus;inferior temporal gyrus, left, bank of mts	31;24;58;249;253;314	154.833
left lingual	-11.1826	-54.7304	2.713	left inferior temporal posterior	-55.375	-16.1875	-30.875	0.00258552	0.0303417	lingual gyrus, left, peristriate;lingual gyrus, left, peristriate;lingual gyrus, left, peristriate;lingual gyrus, left, striate;lingual gyrus, left, striate;lingual gyrus, left, striate	inferior temporal gyrus, left, bank of the its;inferior temporal gyrus, left, lateral bank of gyrus;inferior temporal gyrus, left, bank of mts;inferior temporal gyrus, left, bank of the its;inferior temporal gyrus, left, lateral bank of gyrus;inferior temporal gyrus, left, bank of mts	31;24;58;249;253;314	154.833
right lingual	14.3076	-52.2657	-0.2237	left inferior temporal posterior	-55.375	-16.1875	-30.875	0.00052151	-0.0687006	lingual gyrus, right, peristriate;lingual gyrus, right, peristriate;lingual gyrus, right, peristriate;lingual gyrus, right, striate;lingual gyrus, right, striate;lingual gyrus, right, striate	inferior temporal gyrus, left, bank of the its;inferior temporal gyrus, left, lateral bank of gyrus;inferior temporal gyrus, left, bank of mts;inferior temporal gyrus, left, bank of the its;inferior temporal gyrus, left, lateral bank of gyrus;inferior temporal gyrus, left, bank of mts	31;24;58;249;253;314	154.833
left postcentral	-10.4952	-41.8095	68.7238	right parahippocampal posterior	26.9256	-31.752	-12.3966	0.000144456	-0.019649	postcentral gyrus, left, bank of the central sulcus;postcentral gyrus, left, bank of the central sulcus;postcentral gyrus, left, superior lateral aspect of gyrus;postcentral gyrus, left, superior lateral aspect of gyrus;postcentral gyrus, left, inferior lateral aspect of gyrus;postcentral gyrus, left, inferior lateral aspect of gyrus;postcentral gyrus, left, bank of the posterior central sulcus;p…	parahippocampal gyrus, right, lateral bank of gyrus;parahippocampal gyrus, right, bank of the cos;parahippocampal gyrus, right, lateral bank of gyrus;parahippocampal gyrus, right, bank of the cos;parahippocampal gyrus, right, lateral bank of gyrus;parahippocampal gyrus, right, bank of the cos;parahippocampal gyrus, right, lateral bank of gyrus;parahippocampal gyrus, right, bank of the cos	233;233;205;160;84;49;104;51	139.875
right postcentral	38.6178	-26.5528	59.1219	right parahippocampal posterior	26.9256	-31.752	-12.3966	0.0200818	-0.0120149	postcentral gyrus, right, bank of the central sulcus;postcentral gyrus, right, bank of the central sulcus;postcentral gyrus, right, superior lateral aspect of gyrus;postcentral gyrus, right, superior lateral aspect of gyrus;postcentral gyrus, right, inferior lateral aspect of gyrus;postcentral gyrus, right, inferior lateral aspect of gyrus;postcentral gyrus, right, bank of the posterior central s…	parahippocampal gyrus, right, lateral bank of gyrus;parahippocampal gyrus, right, bank of the cos;parahippocampal gyrus, right, lateral bank of gyrus;parahippocampal gyrus, right, bank of the cos;parahippocampal gyrus, right, lateral bank of gyrus;parahippocampal gyrus, right, bank of the cos;parahippocampal gyrus, right, lateral bank of gyrus;parahippocampal gyrus, right, bank of the cos	233;233;205;160;84;49;104;51	139.875
right postcentral	60.074	-9.2592	28.1481	right parahippocampal posterior	26.9256	-31.752	-12.3966	0.000173837	0.0119223	postcentral gyrus, right, bank of the central sulcus;postcentral gyrus, right, bank of the central sulcus;postcentral gyrus, right, superior lateral aspect of gyrus;postcentral gyrus, right, superior lateral aspect of gyrus;postcentral gyrus, right, inferior lateral aspect of gyrus;postcentral gyrus, right, inferior lateral aspect of gyrus;postcentral gyrus, right, bank of the posterior central s…	parahippocampal gyrus, right, lateral bank of gyrus;parahippocampal gyrus, right, bank of the cos;parahippocampal gyrus, right, lateral bank of gyrus;parahippocampal gyrus, right, bank of the cos;parahippocampal gyrus, right, lateral bank of gyrus;parahippocampal gyrus, right, bank of the cos;parahippocampal gyrus, right, lateral bank of gyrus;parahippocampal gyrus, right, bank of the cos	233;233;205;160;84;49;104;51	139.875
left postcentral	-40.1374	-24.3511	60.3053	right parahippocampal posterior	26.9256	-31.752	-12.3966	1.2242e-05	-0.0246862	postcentral gyrus, left, bank of the central sulcus;postcentral gyrus, left, bank of the central sulcus;postcentral gyrus, left, superior lateral aspect of gyrus;postcentral gyrus, left, superior lateral aspect of gyrus;postcentral gyrus, left, inferior lateral aspect of gyrus;postcentral gyrus, left, inferior lateral aspect of gyrus;postcentral gyrus, left, bank of the posterior central sulcus;p…	parahippocampal gyrus, right, lateral bank of gyrus;parahippocampal gyrus, right, bank of the cos;parahippocampal gyrus, right, lateral bank of gyrus;parahippocampal gyrus, right, bank of the cos;parahippocampal gyrus, right, lateral bank of gyrus;parahippocampal gyrus, right, bank of the cos;parahippocampal gyrus, right, lateral bank of gyrus;parahippocampal gyrus, right, bank of the cos	233;233;205;160;84;49;104;51	139.875
right postcentral	11.7815	-41.5966	69.21	right parahippocampal posterior	26.9256	-31.752	-12.3966	0.0133365	-0.020847	postcentral gyrus, right, bank of the central sulcus;postcentral gyrus, right, bank of the central sulcus;postcentral gyrus, right, superior lateral aspect of gyrus;postcentral gyrus, right, superior lateral aspect of gyrus;postcentral gyrus, right, inferior lateral aspect of gyrus;postcentral gyrus, right, inferior lateral aspect of gyrus;postcentral gyrus, right, bank of the posterior central s…	parahippocampal gyrus, right, lateral bank of gyrus;parahippocampal gyrus, right, bank of the cos;parahippocampal gyrus, right, lateral bank of gyrus;parahippocampal gyrus, right, bank of the cos;parahippocampal gyrus, right, lateral bank of gyrus;parahippocampal gyrus, right, bank of the cos;parahippocampal gyrus, right, lateral bank of gyrus;parahippocampal gyrus, right, bank of the cos	233;233;205;160;84;49;104;51	139.875
right postcentral	48.1679	-10.7938	44.5496	right parahippocampal posterior	26.9256	-31.752	-12.3966	0.00225988	-0.0271819	postcentral gyrus, right, bank of the central sulcus;postcentral gyrus, right, bank of the central sulcus;postcentral gyrus, right, superior lateral aspect of gyrus;postcentral gyrus, right, superior lateral aspect of gyrus;postcentral gyrus, right, inferior lateral aspect of gyrus;postcentral gyrus, right, inferior lateral aspect of gyrus;postcentral gyrus, right, bank of the posterior central s…	parahippocampal gyrus, right, lateral bank of gyrus;parahippocampal gyrus, right, bank of the cos;parahippocampal gyrus, right, lateral bank of gyrus;parahippocampal gyrus, right, bank of the cos;parahippocampal gyrus, right, lateral bank of gyrus;parahippocampal gyrus, right, bank of the cos;parahippocampal gyrus, right, lateral bank of gyrus;parahippocampal gyrus, right, bank of the cos	233;233;205;160;84;49;104;51	139.875
left postcentral	-24.021	-31.3052	65.6421	right parahippocampal posterior	26.9256	-31.752	-12.3966	0.00012242	-0.0876217	postcentral gyrus, left, bank of the central sulcus;postcentral gyrus, left, bank of the central sulcus;postcentral gyrus, left, superior lateral aspect of gyrus;postcentral gyrus, left, superior lateral aspect of gyrus;postcentral gyrus, left, inferior lateral aspect of gyrus;postcentral gyrus, left, inferior lateral aspect of gyrus;postcentral gyrus, left, bank of the posterior central sulcus;p…	parahippocampal gyrus, right, lateral bank of gyrus;parahippocampal gyrus, right, bank of the cos;parahippocampal gyrus, right, lateral bank of gyrus;parahippocampal gyrus, right, bank of the cos;parahippocampal gyrus, right, lateral bank of gyrus;parahippocampal gyrus, right, bank of the cos;parahippocampal gyrus, right, lateral bank of gyrus;parahippocampal gyrus, right, bank of the cos	233;233;205;160;84;49;104;51	139.875
left postcentral	-10.4952	-41.8095	68.7238	left parahippocampal posterior	-23.7878	-34.2121	-12.7272	0.00814829	-0.0376789	postcentral gyrus, left, bank of the central sulcus;postcentral gyrus, left, bank of the central sulcus;postcentral gyrus, left, superior lateral aspect of gyrus;postcentral gyrus, left, superior lateral aspect of gyrus;postcentral gyrus, left, inferior lateral aspect of gyrus;postcentral gyrus, left, inferior lateral aspect of gyrus;postcentral gyrus, left, bank of the posterior central sulcus;p…	parahippocampal gyrus, left, lateral bank of gyrus;parahippocampal gyrus, left, bank of the cos;parahippocampal gyrus, left, lateral bank of gyrus;parahippocampal gyrus, left, bank of the cos;parahippocampal gyrus, left, lateral bank of gyrus;parahippocampal gyrus, left, bank of the cos;parahippocampal gyrus, left, lateral bank of gyrus;parahippocampal gyrus, left, bank of the cos	233;233;205;160;84;49;104;51	139.875
left postcentral	-59.2035	-12.4778	27.6814	left parahippocampal posterior	-23.7878	-34.2121	-12.7272	9.30394e-05	-0.0138972	postcentral gyrus, left, bank of the central sulcus;postcentral gyrus, left, bank of the central sulcus;postcentral gyrus, left, superior lateral aspect of gyrus;postcentral gyrus, left, superior lateral aspect of gyrus;postcentral gyrus, left, inferior lateral aspect of gyrus;postcentral gyrus, left, inferior lateral aspect of gyrus;postcentral gyrus, left, bank of the posterior central sulcus;p…	parahippocampal gyrus, left, lateral bank of gyrus;parahippocampal gyrus, left, bank of the cos;parahippocampal gyrus, left, lateral bank of gyrus;parahippocampal gyrus, left, bank of the cos;parahippocampal gyrus, left, lateral bank of gyrus;parahippocampal gyrus, left, bank of the cos;parahippocampal gyrus, left, lateral bank of gyrus;parahippocampal gyrus, left, bank of the cos	233;233;205;160;84;49;104;51	139.875
right postcentral	38.6178	-26.5528	59.1219	left parahippocampal posterior	-23.7878	-34.2121	-12.7272	6.12102e-05	-0.0406944	postcentral gyrus, right, bank of the central sulcus;postcentral gyrus, right, bank of the central sulcus;postcentral gyrus, right, superior lateral aspect of gyrus;postcentral gyrus, right, superior lateral aspect of gyrus;postcentral gyrus, right, inferior lateral aspect of gyrus;postcentral gyrus, right, inferior lateral aspect of gyrus;postcentral gyrus, right, bank of the posterior central s…	parahippocampal gyrus, left, lateral bank of gyrus;parahippocampal gyrus, left, bank of the cos;parahippocampal gyrus, left, lateral bank of gyrus;parahippocampal gyrus, left, bank of the cos;parahippocampal gyrus, left, lateral bank of gyrus;parahippocampal gyrus, left, bank of the cos;parahippocampal gyrus, left, lateral bank of gyrus;parahippocampal gyrus, left, bank of the cos	233;233;205;160;84;49;104;51	139.875
left postcentral	-40.1374	-24.3511	60.3053	left parahippocampal posterior	-23.7878	-34.2121	-12.7272	0.0111133	-0.0305466	postcentral gyrus, left, bank of the central sulcus;postcentral gyrus, left, bank of the central sulcus;postcentral gyrus, left, superior lateral aspect of gyrus;postcentral gyrus, left, superior lateral aspect of gyrus;postcentral gyrus, left, inferior lateral aspect of gyrus;postcentral gyrus, left, inferior lateral aspect of gyrus;postcentral gyrus, left, bank of the posterior central sulcus;p…	parahippocampal gyrus, left, lateral bank of gyrus;parahippocampal gyrus, left, bank of the cos;parahippocampal gyrus, left, lateral bank of gyrus;parahippocampal gyrus, left, bank of the cos;parahippocampal gyrus, left, lateral bank of gyrus;parahippocampal gyrus, left, bank of the cos;parahippocampal gyrus, left, lateral bank of gyrus;parahippocampal gyrus, left, bank of the cos	233;233;205;160;84;49;104;51	139.875
right postcentral	11.7815	-41.5966	69.21	left parahippocampal posterior	-23.7878	-34.2121	-12.7272	0.000330535	-0.051281	postcentral gyrus, right, bank of the central sulcus;postcentral gyrus, right, bank of the central sulcus;postcentral gyrus, right, superior lateral aspect of gyrus;postcentral gyrus, right, superior lateral aspect of gyrus;postcentral gyrus, right, inferior lateral aspect of gyrus;postcentral gyrus, right, inferior lateral aspect of gyrus;postcentral gyrus, right, bank of the posterior central s…	parahippocampal gyrus, left, lateral bank of gyrus;parahippocampal gyrus, left, bank of the cos;parahippocampal gyrus, left, lateral bank of gyrus;parahippocampal gyrus, left, bank of the cos;parahippocampal gyrus, left, lateral bank of gyrus;parahippocampal gyrus, left, bank of the cos;parahippocampal gyrus, left, lateral bank of gyrus;parahippocampal gyrus, left, bank of the cos	233;233;205;160;84;49;104;51	139.875
right postcentral	48.1679	-10.7938	44.5496	left parahippocampal posterior	-23.7878	-34.2121	-12.7272	2.44841e-06	-0.0860805	postcentral gyrus, right, bank of the central sulcus;postcentral gyrus, right, bank of the central sulcus;postcentral gyrus, right, superior lateral aspect of gyrus;postcentral gyrus, right, superior lateral aspect of gyrus;postcentral gyrus, right, inferior lateral aspect of gyrus;postcentral gyrus, right, inferior lateral aspect of gyrus;postcentral gyrus, right, bank of the posterior central s…	parahippocampal gyrus, left, lateral bank of gyrus;parahippocampal gyrus, left, bank of the cos;parahippocampal gyrus, left, lateral bank of gyrus;parahippocampal gyrus, left, bank of the cos;parahippocampal gyrus, left, lateral bank of gyrus;parahippocampal gyrus, left, bank of the cos;parahippocampal gyrus, left, lateral bank of gyrus;parahippocampal gyrus, left, bank of the cos	233;233;205;160;84;49;104;51	139.875
left postcentral	-24.021	-31.3052	65.6421	left parahippocampal posterior	-23.7878	-34.2121	-12.7272	0.0390937	-0.0869734	postcentral gyrus, left, bank of the central sulcus;postcentral gyrus, left, bank of the central sulcus;postcentral gyrus, left, superior lateral aspect of gyrus;postcentral gyrus, left, superior lateral aspect of gyrus;postcentral gyrus, left, inferior lateral aspect of gyrus;postcentral gyrus, left, inferior lateral aspect of gyrus;postcentral gyrus, left, bank of the posterior central sulcus;p…	parahippocampal gyrus, left, lateral bank of gyrus;parahippocampal gyrus, left, bank of the cos;parahippocampal gyrus, left, lateral bank of gyrus;parahippocampal gyrus, left, bank of the cos;parahippocampal gyrus, left, lateral bank of gyrus;parahippocampal gyrus, left, bank of the cos;parahippocampal gyrus, left, lateral bank of gyrus;parahippocampal gyrus, left, bank of the cos	233;233;205;160;84;49;104;51	139.875
right temporal pole	31.6633	15.5841	-37.3465	right postcentral	38.6178	-26.5528	59.1219	2.44841e-05	-0.0580544	temporal pole, right, superior aspect;temporal pole, right, superior aspect;temporal pole, right, superior aspect;temporal pole, right, superior aspect;temporal pole, right, inferior aspect;temporal pole, right, inferior aspect;temporal pole, right, inferior aspect;temporal pole, right, inferior aspect	postcentral gyrus, right, bank of the central sulcus;postcentral gyrus, right, superior lateral aspect of gyrus;postcentral gyrus, right, inferior lateral aspect of gyrus;postcentral gyrus, right, bank of the posterior central sulcus;postcentral gyrus, right, bank of the central sulcus;postcentral gyrus, right, superior lateral aspect of gyrus;postcentral gyrus, right, inferior lateral aspect of …	354;191;84;59;223;94;26;23	131.75
right temporal pole	39.6666	16.8181	-20.0909	right postcentral	38.6178	-26.5528	59.1219	0.00134417	-0.00572328	temporal pole, right, superior aspect;temporal pole, right, superior aspect;temporal pole, right, superior aspect;temporal pole, right, superior aspect;temporal pole, right, inferior aspect;temporal pole, right, inferior aspect;temporal pole, right, inferior aspect;temporal pole, right, inferior aspect	postcentral gyrus, right, bank of the central sulcus;postcentral gyrus, right, superior lateral aspect of gyrus;postcentral gyrus, right, inferior lateral aspect of gyrus;postcentral gyrus, right, bank of the posterior central sulcus;postcentral gyrus, right, bank of the central sulcus;postcentral gyrus, right, superior lateral aspect of gyrus;postcentral gyrus, right, inferior lateral aspect of …	354;191;84;59;223;94;26;23	131.75
right temporal pole	46.6976	4.7441	-38.7906	right postcentral	38.6178	-26.5528	59.1219	1.95872e-05	-0.12948	temporal pole, right, superior aspect;temporal pole, right, superior aspect;temporal pole, right, superior aspect;temporal pole, right, superior aspect;temporal pole, right, inferior aspect;temporal pole, right, inferior aspect;temporal pole, right, inferior aspect;temporal pole, right, inferior aspect	postcentral gyrus, right, bank of the central sulcus;postcentral gyrus, right, superior lateral aspect of gyrus;postcentral gyrus, right, inferior lateral aspect of gyrus;postcentral gyrus, right, bank of the posterior central sulcus;postcentral gyrus, right, bank of the central sulcus;postcentral gyrus, right, superior lateral aspect of gyrus;postcentral gyrus, right, inferior lateral aspect of …	354;191;84;59;223;94;26;23	131.75
right temporal pole	39.6666	16.8181	-20.0909	right postcentral	60.074	-9.2592	28.1481	4.16229e-05	0.0468778	temporal pole, right, superior aspect;temporal pole, right, superior aspect;temporal pole, right, superior aspect;temporal pole, right, superior aspect;temporal pole, right, inferior aspect;temporal pole, right, inferior aspect;temporal pole, right, inferior aspect;temporal pole, right, inferior aspect	postcentral gyrus, right, bank of the central sulcus;postcentral gyrus, right, superior lateral aspect of gyrus;postcentral gyrus, right, inferior lateral aspect of gyrus;postcentral gyrus, right, bank of the posterior central sulcus;postcentral gyrus, right, bank of the central sulcus;postcentral gyrus, right, superior lateral aspect of gyrus;postcentral gyrus, right, inferior lateral aspect of …	354;191;84;59;223;94;26;23	131.75
right temporal pole	46.6976	4.7441	-38.7906	right postcentral	60.074	-9.2592	28.1481	8.56942e-05	-0.0895772	temporal pole, right, superior aspect;temporal pole, right, superior aspect;temporal pole, right, superior aspect;temporal pole, right, superior aspect;temporal pole, right, inferior aspect;temporal pole, right, inferior aspect;temporal pole, right, inferior aspect;temporal pole, right, inferior aspect	postcentral gyrus, right, bank of the central sulcus;postcentral gyrus, right, superior lateral aspect of gyrus;postcentral gyrus, right, inferior lateral aspect of gyrus;postcentral gyrus, right, bank of the posterior central sulcus;postcentral gyrus, right, bank of the central sulcus;postcentral gyrus, right, superior lateral aspect of gyrus;postcentral gyrus, right, inferior lateral aspect of …	354;191;84;59;223;94;26;23	131.75
right temporal pole	31.6633	15.5841	-37.3465	right postcentral	11.7815	-41.5966	69.21	2.20357e-05	-0.0948818	temporal pole, right, superior aspect;temporal pole, right, superior aspect;temporal pole, right, superior aspect;temporal pole, right, superior aspect;temporal pole, right, inferior aspect;temporal pole, right, inferior aspect;temporal pole, right, inferior aspect;temporal pole, right, inferior aspect	postcentral gyrus, right, bank of the central sulcus;postcentral gyrus, right, superior lateral aspect of gyrus;postcentral gyrus, right, inferior lateral aspect of gyrus;postcentral gyrus, right, bank of the posterior central sulcus;postcentral gyrus, right, bank of the central sulcus;postcentral gyrus, right, superior lateral aspect of gyrus;postcentral gyrus, right, inferior lateral aspect of …	354;191;84;59;223;94;26;23	131.75
right temporal pole	39.6666	16.8181	-20.0909	right postcentral	11.7815	-41.5966	69.21	0.00129031	-0.0789158	temporal pole, right, superior aspect;temporal pole, right, superior aspect;temporal pole, right, superior aspect;temporal pole, right, superior aspect;temporal pole, right, inferior aspect;temporal pole, right, inferior aspect;temporal pole, right, inferior aspect;temporal pole, right, inferior aspect	postcentral gyrus, right, bank of the central sulcus;postcentral gyrus, right, superior lateral aspect of gyrus;postcentral gyrus, right, inferior lateral aspect of gyrus;postcentral gyrus, right, bank of the posterior central sulcus;postcentral gyrus, right, bank of the central sulcus;postcentral gyrus, right, superior lateral aspect of gyrus;postcentral gyrus, right, inferior lateral aspect of …	354;191;84;59;223;94;26;23	131.75
right temporal pole	46.6976	4.7441	-38.7906	right postcentral	11.7815	-41.5966	69.21	3.42777e-05	-0.177471	temporal pole, right, superior aspect;temporal pole, right, superior aspect;temporal pole, right, superior aspect;temporal pole, right, superior aspect;temporal pole, right, inferior aspect;temporal pole, right, inferior aspect;temporal pole, right, inferior aspect;temporal pole, right, inferior aspect	postcentral gyrus, right, bank of the central sulcus;postcentral gyrus, right, superior lateral aspect of gyrus;postcentral gyrus, right, inferior lateral aspect of gyrus;postcentral gyrus, right, bank of the posterior central sulcus;postcentral gyrus, right, bank of the central sulcus;postcentral gyrus, right, superior lateral aspect of gyrus;postcentral gyrus, right, inferior lateral aspect of …	354;191;84;59;223;94;26;23	131.75
right temporal pole	31.6633	15.5841	-37.3465	right postcentral	48.1679	-10.7938	44.5496	2.44841e-06	-0.0827384	temporal pole, right, superior aspect;temporal pole, right, superior aspect;temporal pole, right, superior aspect;temporal pole, right, superior aspect;temporal pole, right, inferior aspect;temporal pole, right, inferior aspect;temporal pole, right, inferior aspect;temporal pole, right, inferior aspect	postcentral gyrus, right, bank of the central sulcus;postcentral gyrus, right, superior lateral aspect of gyrus;postcentral gyrus, right, inferior lateral aspect of gyrus;postcentral gyrus, right, bank of the posterior central sulcus;postcentral gyrus, right, bank of the central sulcus;postcentral gyrus, right, superior lateral aspect of gyrus;postcentral gyrus, right, inferior lateral aspect of …	354;191;84;59;223;94;26;23	131.75
right temporal pole	39.6666	16.8181	-20.0909	right postcentral	48.1679	-10.7938	44.5496	0.00096712	0.0542759	temporal pole, right, superior aspect;temporal pole, right, superior aspect;temporal pole, right, superior aspect;temporal pole, right, superior aspect;temporal pole, right, inferior aspect;temporal pole, right, inferior aspect;temporal pole, right, inferior aspect;temporal pole, right, inferior aspect	postcentral gyrus, right, bank of the central sulcus;postcentral gyrus, right, superior lateral aspect of gyrus;postcentral gyrus, right, inferior lateral aspect of gyrus;postcentral gyrus, right, bank of the posterior central sulcus;postcentral gyrus, right, bank of the central sulcus;postcentral gyrus, right, superior lateral aspect of gyrus;postcentral gyrus, right, inferior lateral aspect of …	354;191;84;59;223;94;26;23	131.75
right temporal pole	46.6976	4.7441	-38.7906	right postcentral	48.1679	-10.7938	44.5496	0.000293809	-0.166656	temporal pole, right, superior aspect;temporal pole, right, superior aspect;temporal pole, right, superior aspect;temporal pole, right, superior aspect;temporal pole, right, inferior aspect;temporal pole, right, inferior aspect;temporal pole, right, inferior aspect;temporal pole, right, inferior aspect	postcentral gyrus, right, bank of the central sulcus;postcentral gyrus, right, superior lateral aspect of gyrus;postcentral gyrus, right, inferior lateral aspect of gyrus;postcentral gyrus, right, bank of the posterior central sulcus;postcentral gyrus, right, bank of the central sulcus;postcentral gyrus, right, superior lateral aspect of gyrus;postcentral gyrus, right, inferior lateral aspect of …	354;191;84;59;223;94;26;23	131.75
right temporal pole	31.6633	15.5841	-37.3465	left postcentral	-10.4952	-41.8095	68.7238	2.44841e-06	-0.0615534	temporal pole, right, superior aspect;temporal pole, right, superior aspect;temporal pole, right, superior aspect;temporal pole, right, superior aspect;temporal pole, right, inferior aspect;temporal pole, right, inferior aspect;temporal pole, right, inferior aspect;temporal pole, right, inferior aspect	postcentral gyrus, left, bank of the central sulcus;postcentral gyrus, left, superior lateral aspect of gyrus;postcentral gyrus, left, inferior lateral aspect of gyrus;postcentral gyrus, left, bank of the posterior central sulcus;postcentral gyrus, left, bank of the central sulcus;postcentral gyrus, left, superior lateral aspect of gyrus;postcentral gyrus, left, inferior lateral aspect of gyrus;p…	354;191;84;59;223;94;26;23	131.75
left temporal pole	-31.1428	13.1238	-37.2952	left postcentral	-10.4952	-41.8095	68.7238	2.69325e-05	-0.0857696	temporal pole, left, superior aspect;temporal pole, left, superior aspect;temporal pole, left, superior aspect;temporal pole, left, superior aspect;temporal pole, left, inferior aspect;temporal pole, left, inferior aspect;temporal pole, left, inferior aspect;temporal pole, left, inferior aspect	postcentral gyrus, left, bank of the central sulcus;postcentral gyrus, left, superior lateral aspect of gyrus;postcentral gyrus, left, inferior lateral aspect of gyrus;postcentral gyrus, left, bank of the posterior central sulcus;postcentral gyrus, left, bank of the central sulcus;postcentral gyrus, left, superior lateral aspect of gyrus;postcentral gyrus, left, inferior lateral aspect of gyrus;p…	354;191;84;59;223;94;26;23	131.75
right temporal pole	39.6666	16.8181	-20.0909	left postcentral	-10.4952	-41.8095	68.7238	6.12102e-05	-0.0917694	temporal pole, right, superior aspect;temporal pole, right, superior aspect;temporal pole, right, superior aspect;temporal pole, right, superior aspect;temporal pole, right, inferior aspect;temporal pole, right, inferior aspect;temporal pole, right, inferior aspect;temporal pole, right, inferior aspect	postcentral gyrus, left, bank of the central sulcus;postcentral gyrus, left, superior lateral aspect of gyrus;postcentral gyrus, left, inferior lateral aspect of gyrus;postcentral gyrus, left, bank of the posterior central sulcus;postcentral gyrus, left, bank of the central sulcus;postcentral gyrus, left, superior lateral aspect of gyrus;postcentral gyrus, left, inferior lateral aspect of gyrus;p…	354;191;84;59;223;94;26;23	131.75
right temporal pole	46.6976	4.7441	-38.7906	left postcentral	-10.4952	-41.8095	68.7238	9.79362e-06	-0.15674	temporal pole, right, superior aspect;temporal pole, right, superior aspect;temporal pole, right, superior aspect;temporal pole, right, superior aspect;temporal pole, right, inferior aspect;temporal pole, right, inferior aspect;temporal pole, right, inferior aspect;temporal pole, right, inferior aspect	postcentral gyrus, left, bank of the central sulcus;postcentral gyrus, left, superior lateral aspect of gyrus;postcentral gyrus, left, inferior lateral aspect of gyrus;postcentral gyrus, left, bank of the posterior central sulcus;postcentral gyrus, left, bank of the central sulcus;postcentral gyrus, left, superior lateral aspect of gyrus;postcentral gyrus, left, inferior lateral aspect of gyrus;p…	354;191;84;59;223;94;26;23	131.75
left temporal pole	-44.6274	14.7843	-22.3921	left postcentral	-10.4952	-41.8095	68.7238	0.00018363	-0.0756702	temporal pole, left, superior aspect;temporal pole, left, superior aspect;temporal pole, left, superior aspect;temporal pole, left, superior aspect;temporal pole, left, inferior aspect;temporal pole, left, inferior aspect;temporal pole, left, inferior aspect;temporal pole, left, inferior aspect	postcentral gyrus, left, bank of the central sulcus;postcentral gyrus, left, superior lateral aspect of gyrus;postcentral gyrus, left, inferior lateral aspect of gyrus;postcentral gyrus, left, bank of the posterior central sulcus;postcentral gyrus, left, bank of the central sulcus;postcentral gyrus, left, superior lateral aspect of gyrus;postcentral gyrus, left, inferior lateral aspect of gyrus;p…	354;191;84;59;223;94;26;23	131.75
left temporal pole	-46.6075	2.2025	-38.3797	left postcentral	-10.4952	-41.8095	68.7238	1.71388e-05	-0.172851	temporal pole, left, superior aspect;temporal pole, left, superior aspect;temporal pole, left, superior aspect;temporal pole, left, superior aspect;temporal pole, left, inferior aspect;temporal pole, left, inferior aspect;temporal pole, left, inferior aspect;temporal pole, left, inferior aspect	postcentral gyrus, left, bank of the central sulcus;postcentral gyrus, left, superior lateral aspect of gyrus;postcentral gyrus, left, inferior lateral aspect of gyrus;postcentral gyrus, left, bank of the posterior central sulcus;postcentral gyrus, left, bank of the central sulcus;postcentral gyrus, left, superior lateral aspect of gyrus;postcentral gyrus, left, inferior lateral aspect of gyrus;p…	354;191;84;59;223;94;26;23	131.75
left temporal pole	-31.1428	13.1238	-37.2952	left postcentral	-59.2035	-12.4778	27.6814	2.20357e-05	-0.0396575	temporal pole, left, superior aspect;temporal pole, left, superior aspect;temporal pole, left, superior aspect;temporal pole, left, superior aspect;temporal pole, left, inferior aspect;temporal pole, left, inferior aspect;temporal pole, left, inferior aspect;temporal pole, left, inferior aspect	postcentral gyrus, left, bank of the central sulcus;postcentral gyrus, left, superior lateral aspect of gyrus;postcentral gyrus, left, inferior lateral aspect of gyrus;postcentral gyrus, left, bank of the posterior central sulcus;postcentral gyrus, left, bank of the central sulcus;postcentral gyrus, left, superior lateral aspect of gyrus;postcentral gyrus, left, inferior lateral aspect of gyrus;p…	354;191;84;59;223;94;26;23	131.75
left temporal pole	-44.6274	14.7843	-22.3921	left postcentral	-59.2035	-12.4778	27.6814	7.10038e-05	0.0588507	temporal pole, left, superior aspect;temporal pole, left, superior aspect;temporal pole, left, superior aspect;temporal pole, left, superior aspect;temporal pole, left, inferior aspect;temporal pole, left, inferior aspect;temporal pole, left, inferior aspect;temporal pole, left, inferior aspect	postcentral gyrus, left, bank of the central sulcus;postcentral gyrus, left, superior lateral aspect of gyrus;postcentral gyrus, left, inferior lateral aspect of gyrus;postcentral gyrus, left, bank of the posterior central sulcus;postcentral gyrus, left, bank of the central sulcus;postcentral gyrus, left, superior lateral aspect of gyrus;postcentral gyrus, left, inferior lateral aspect of gyrus;p…	354;191;84;59;223;94;26;23	131.75
left temporal pole	-46.6075	2.2025	-38.3797	left postcentral	-59.2035	-12.4778	27.6814	0.000149353	-0.0833294	temporal pole, left, superior aspect;temporal pole, left, superior aspect;temporal pole, left, superior aspect;temporal pole, left, superior aspect;temporal pole, left, inferior aspect;temporal pole, left, inferior aspect;temporal pole, left, inferior aspect;temporal pole, left, inferior aspect	postcentral gyrus, left, bank of the central sulcus;postcentral gyrus, left, superior lateral aspect of gyrus;postcentral gyrus, left, inferior lateral aspect of gyrus;postcentral gyrus, left, bank of the posterior central sulcus;postcentral gyrus, left, bank of the central sulcus;postcentral gyrus, left, superior lateral aspect of gyrus;postcentral gyrus, left, inferior lateral aspect of gyrus;p…	354;191;84;59;223;94;26;23	131.75
right temporal pole	31.6633	15.5841	-37.3465	left postcentral	-40.1374	-24.3511	60.3053	9.79362e-06	-0.0700721	temporal pole, right, superior aspect;temporal pole, right, superior aspect;temporal pole, right, superior aspect;temporal pole, right, superior aspect;temporal pole, right, inferior aspect;temporal pole, right, inferior aspect;temporal pole, right, inferior aspect;temporal pole, right, inferior aspect	postcentral gyrus, left, bank of the central sulcus;postcentral gyrus, left, superior lateral aspect of gyrus;postcentral gyrus, left, inferior lateral aspect of gyrus;postcentral gyrus, left, bank of the posterior central sulcus;postcentral gyrus, left, bank of the central sulcus;postcentral gyrus, left, superior lateral aspect of gyrus;postcentral gyrus, left, inferior lateral aspect of gyrus;p…	354;191;84;59;223;94;26;23	131.75
left temporal pole	-31.1428	13.1238	-37.2952	left postcentral	-40.1374	-24.3511	60.3053	7.34522e-05	-0.0701884	temporal pole, left, superior aspect;temporal pole, left, superior aspect;temporal pole, left, superior aspect;temporal pole, left, superior aspect;temporal pole, left, inferior aspect;temporal pole, left, inferior aspect;temporal pole, left, inferior aspect;temporal pole, left, inferior aspect	postcentral gyrus, left, bank of the central sulcus;postcentral gyrus, left, superior lateral aspect of gyrus;postcentral gyrus, left, inferior lateral aspect of gyrus;postcentral gyrus, left, bank of the posterior central sulcus;postcentral gyrus, left, bank of the central sulcus;postcentral gyrus, left, superior lateral aspect of gyrus;postcentral gyrus, left, inferior lateral aspect of gyrus;p…	354;191;84;59;223;94;26;23	131.75
right temporal pole	39.6666	16.8181	-20.0909	left postcentral	-40.1374	-24.3511	60.3053	1.2242e-05	-0.0171574	temporal pole, right, superior aspect;temporal pole, right, superior aspect;temporal pole, right, superior aspect;temporal pole, right, superior aspect;temporal pole, right, inferior aspect;temporal pole, right, inferior aspect;temporal pole, right, inferior aspect;temporal pole, right, inferior aspect	postcentral gyrus, left, bank of the central sulcus;postcentral gyrus, left, superior lateral aspect of gyrus;postcentral gyrus, left, inferior lateral aspect of gyrus;postcentral gyrus, left, bank of the posterior central sulcus;postcentral gyrus, left, bank of the central sulcus;postcentral gyrus, left, superior lateral aspect of gyrus;postcentral gyrus, left, inferior lateral aspect of gyrus;p…	354;191;84;59;223;94;26;23	131.75
right temporal pole	46.6976	4.7441	-38.7906	left postcentral	-40.1374	-24.3511	60.3053	1.46904e-05	-0.161021	temporal pole, right, superior aspect;temporal pole, right, superior aspect;temporal pole, right, superior aspect;temporal pole, right, superior aspect;temporal pole, right, inferior aspect;temporal pole, right, inferior aspect;temporal pole, right, inferior aspect;temporal pole, right, inferior aspect	postcentral gyrus, left, bank of the central sulcus;postcentral gyrus, left, superior lateral aspect of gyrus;postcentral gyrus, left, inferior lateral aspect of gyrus;postcentral gyrus, left, bank of the posterior central sulcus;postcentral gyrus, left, bank of the central sulcus;postcentral gyrus, left, superior lateral aspect of gyrus;postcentral gyrus, left, inferior lateral aspect of gyrus;p…	354;191;84;59;223;94;26;23	131.75
left temporal pole	-44.6274	14.7843	-22.3921	left postcentral	-40.1374	-24.3511	60.3053	0.000269325	-0.000285207	temporal pole, left, superior aspect;temporal pole, left, superior aspect;temporal pole, left, superior aspect;temporal pole, left, superior aspect;temporal pole, left, inferior aspect;temporal pole, left, inferior aspect;temporal pole, left, inferior aspect;temporal pole, left, inferior aspect	postcentral gyrus, left, bank of the central sulcus;postcentral gyrus, left, superior lateral aspect of gyrus;postcentral gyrus, left, inferior lateral aspect of gyrus;postcentral gyrus, left, bank of the posterior central sulcus;postcentral gyrus, left, bank of the central sulcus;postcentral gyrus, left, superior lateral aspect of gyrus;postcentral gyrus, left, inferior lateral aspect of gyrus;p…	354;191;84;59;223;94;26;23	131.75
left temporal pole	-46.6075	2.2025	-38.3797	left postcentral	-40.1374	-24.3511	60.3053	2.69325e-05	-0.138428	temporal pole, left, superior aspect;temporal pole, left, superior aspect;temporal pole, left, superior aspect;temporal pole, left, superior aspect;temporal pole, left, inferior aspect;temporal pole, left, inferior aspect;temporal pole, left, inferior aspect;temporal pole, left, inferior aspect	postcentral gyrus, left, bank of the central sulcus;postcentral gyrus, left, superior lateral aspect of gyrus;postcentral gyrus, left, inferior lateral aspect of gyrus;postcentral gyrus, left, bank of the posterior central sulcus;postcentral gyrus, left, bank of the central sulcus;postcentral gyrus, left, superior lateral aspect of gyrus;postcentral gyrus, left, inferior lateral aspect of gyrus;p…	354;191;84;59;223;94;26;23	131.75
right temporal pole	31.6633	15.5841	-37.3465	left postcentral	-24.021	-31.3052	65.6421	1.2242e-05	-0.0743172	temporal pole, right, superior aspect;temporal pole, right, superior aspect;temporal pole, right, superior aspect;temporal pole, right, superior aspect;temporal pole, right, inferior aspect;temporal pole, right, inferior aspect;temporal pole, right, inferior aspect;temporal pole, right, inferior aspect	postcentral gyrus, left, bank of the central sulcus;postcentral gyrus, left, superior lateral aspect of gyrus;postcentral gyrus, left, inferior lateral aspect of gyrus;postcentral gyrus, left, bank of the posterior central sulcus;postcentral gyrus, left, bank of the central sulcus;postcentral gyrus, left, superior lateral aspect of gyrus;postcentral gyrus, left, inferior lateral aspect of gyrus;p…	354;191;84;59;223;94;26;23	131.75
left temporal pole	-31.1428	13.1238	-37.2952	left postcentral	-24.021	-31.3052	65.6421	7.34522e-05	-0.0611803	temporal pole, left, superior aspect;temporal pole, left, superior aspect;temporal pole, left, superior aspect;temporal pole, left, superior aspect;temporal pole, left, inferior aspect;temporal pole, left, inferior aspect;temporal pole, left, inferior aspect;temporal pole, left, inferior aspect	postcentral gyrus, left, bank of the central sulcus;postcentral gyrus, left, superior lateral aspect of gyrus;postcentral gyrus, left, inferior lateral aspect of gyrus;postcentral gyrus, left, bank of the posterior central sulcus;postcentral gyrus, left, bank of the central sulcus;postcentral gyrus, left, superior lateral aspect of gyrus;postcentral gyrus, left, inferior lateral aspect of gyrus;p…	354;191;84;59;223;94;26;23	131.75
right temporal pole	39.6666	16.8181	-20.0909	left postcentral	-24.021	-31.3052	65.6421	2.20357e-05	-0.0367751	temporal pole, right, superior aspect;temporal pole, right, superior aspect;temporal pole, right, superior aspect;temporal pole, right, superior aspect;temporal pole, right, inferior aspect;temporal pole, right, inferior aspect;temporal pole, right, inferior aspect;temporal pole, right, inferior aspect	postcentral gyrus, left, bank of the central sulcus;postcentral gyrus, left, superior lateral aspect of gyrus;postcentral gyrus, left, inferior lateral aspect of gyrus;postcentral gyrus, left, bank of the posterior central sulcus;postcentral gyrus, left, bank of the central sulcus;postcentral gyrus, left, superior lateral aspect of gyrus;postcentral gyrus, left, inferior lateral aspect of gyrus;p…	354;191;84;59;223;94;26;23	131.75
right temporal pole	46.6976	4.7441	-38.7906	left postcentral	-24.021	-31.3052	65.6421	2.20357e-05	-0.15946	temporal pole, right, superior aspect;temporal pole, right, superior aspect;temporal pole, right, superior aspect;temporal pole, right, superior aspect;temporal pole, right, inferior aspect;temporal pole, right, inferior aspect;temporal pole, right, inferior aspect;temporal pole, right, inferior aspect	postcentral gyrus, left, bank of the central sulcus;postcentral gyrus, left, superior lateral aspect of gyrus;postcentral gyrus, left, inferior lateral aspect of gyrus;postcentral gyrus, left, bank of the posterior central sulcus;postcentral gyrus, left, bank of the central sulcus;postcentral gyrus, left, superior lateral aspect of gyrus;postcentral gyrus, left, inferior lateral aspect of gyrus;p…	354;191;84;59;223;94;26;23	131.75
left temporal pole	-44.6274	14.7843	-22.3921	left postcentral	-24.021	-31.3052	65.6421	0.000408884	-0.0144782	temporal pole, left, superior aspect;temporal pole, left, superior aspect;temporal pole, left, superior aspect;temporal pole, left, superior aspect;temporal pole, left, inferior aspect;temporal pole, left, inferior aspect;temporal pole, left, inferior aspect;temporal pole, left, inferior aspect	postcentral gyrus, left, bank of the central sulcus;postcentral gyrus, left, superior lateral aspect of gyrus;postcentral gyrus, left, inferior lateral aspect of gyrus;postcentral gyrus, left, bank of the posterior central sulcus;postcentral gyrus, left, bank of the central sulcus;postcentral gyrus, left, superior lateral aspect of gyrus;postcentral gyrus, left, inferior lateral aspect of gyrus;p…	354;191;84;59;223;94;26;23	131.75
left temporal pole	-46.6075	2.2025	-38.3797	left postcentral	-24.021	-31.3052	65.6421	1.46904e-05	-0.1225	temporal pole, left, superior aspect;temporal pole, left, superior aspect;temporal pole, left, superior aspect;temporal pole, left, superior aspect;temporal pole, left, inferior aspect;temporal pole, left, inferior aspect;temporal pole, left, inferior aspect;temporal pole, left, inferior aspect	postcentral gyrus, left, bank of the central sulcus;postcentral gyrus, left, superior lateral aspect of gyrus;postcentral gyrus, left, inferior lateral aspect of gyrus;postcentral gyrus, left, bank of the posterior central sulcus;postcentral gyrus, left, bank of the central sulcus;postcentral gyrus, left, superior lateral aspect of gyrus;postcentral gyrus, left, inferior lateral aspect of gyrus;p…	354;191;84;59;223;94;26;23	131.75
left lingual	-8.9915	-73.6302	5.1428	right central opercular	57.5686	2.9803	6.3921	2.44841e-06	0.0852779	lingual gyrus, left, peristriate;lingual gyrus, left, striate	frontal operculum, right;frontal operculum, right	30;228	129
right lingual	0.1269	-87.0476	-5.9047	right central opercular	57.5686	2.9803	6.3921	4.40713e-05	-0.0160138	lingual gyrus, right, peristriate;lingual gyrus, right, striate	frontal operculum, right;frontal operculum, right	30;228	129
left lingual	-11.1826	-54.7304	2.713	right central opercular	57.5686	2.9803	6.3921	8.56942e-05	-0.130953	lingual gyrus, left, peristriate;lingual gyrus, left, striate	frontal operculum, right;frontal operculum, right	30;228	129
right lingual	14.3076	-52.2657	-0.2237	right central opercular	57.5686	2.9803	6.3921	0.000413781	-0.000587284	lingual gyrus, right, peristriate;lingual gyrus, right, striate	frontal operculum, right;frontal operculum, right	30;228	129
left lingual	-8.9915	-73.6302	5.1428	left central opercular	-55.6695	0.9565	7.4782	0.00108464	0.0723762	lingual gyrus, left, peristriate;lingual gyrus, left, striate	frontal operculum, left;frontal operculum, left	30;228	129
right lingual	0.1269	-87.0476	-5.9047	left central opercular	-55.6695	0.9565	7.4782	0.000225253	-0.0258057	lingual gyrus, right, peristriate;lingual gyrus, right, striate	frontal operculum, left;frontal operculum, left	30;228	129
left lingual	-11.1826	-54.7304	2.713	left central opercular	-55.6695	0.9565	7.4782	0.000210563	-0.130727	lingual gyrus, left, peristriate;lingual gyrus, left, striate	frontal operculum, left;frontal operculum, left	30;228	129
right lingual	14.3076	-52.2657	-0.2237	left central opercular	-55.6695	0.9565	7.4782	0.000112627	-0.0374088	lingual gyrus, right, peristriate;lingual gyrus, right, striate	frontal operculum, left;frontal operculum, left	30;228	129
right precentral	33.9279	-8.7747	59.6036	right parahippocampal posterior	26.9256	-31.752	-12.3966	0.00826092	-0.0612451	precentral gyrus, right, superior lateral aspect of gyrus;precentral gyrus, right, superior lateral aspect of gyrus;precentral gyrus, right, inferior lateral aspect of gyrus;precentral gyrus, right, inferior lateral aspect of gyrus;precentral gyrus, right, bank of the central sulcus;precentral gyrus, right, bank of the central sulcus	parahippocampal gyrus, right, lateral bank of gyrus;parahippocampal gyrus, right, bank of the cos;parahippocampal gyrus, right, lateral bank of gyrus;parahippocampal gyrus, right, bank of the cos;parahippocampal gyrus, right, lateral bank of gyrus;parahippocampal gyrus, right, bank of the cos	107;88;128;99;157;161	123.333
left precentral	-19.7087	-15.2038	70.3689	right parahippocampal posterior	26.9256	-31.752	-12.3966	2.44841e-05	-0.102772	precentral gyrus, left, superior lateral aspect of gyrus;precentral gyrus, left, superior lateral aspect of gyrus;precentral gyrus, left, inferior lateral aspect of gyrus;precentral gyrus, left, inferior lateral aspect of gyrus;precentral gyrus, left, bank of the central sulcus;precentral gyrus, left, bank of the central sulcus	parahippocampal gyrus, right, lateral bank of gyrus;parahippocampal gyrus, right, bank of the cos;parahippocampal gyrus, right, lateral bank of gyrus;parahippocampal gyrus, right, bank of the cos;parahippocampal gyrus, right, lateral bank of gyrus;parahippocampal gyrus, right, bank of the cos	107;88;128;99;157;161	123.333
left precentral	-0.3278	-22.754	65.5081	right parahippocampal posterior	26.9256	-31.752	-12.3966	0.00113606	-0.0468367	precentral gyrus, left, superior lateral aspect of gyrus;precentral gyrus, left, superior lateral aspect of gyrus;precentral gyrus, left, inferior lateral aspect of gyrus;precentral gyrus, left, inferior lateral aspect of gyrus;precentral gyrus, left, bank of the central sulcus;precentral gyrus, left, bank of the central sulcus	parahippocampal gyrus, right, lateral bank of gyrus;parahippocampal gyrus, right, bank of the cos;parahippocampal gyrus, right, lateral bank of gyrus;parahippocampal gyrus, right, bank of the cos;parahippocampal gyrus, right, lateral bank of gyrus;parahippocampal gyrus, right, bank of the cos	107;88;128;99;157;161	123.333
left precentral	-45.5151	-14.5151	44.606	right parahippocampal posterior	26.9256	-31.752	-12.3966	1.46904e-05	-0.0555477	precentral gyrus, left, superior lateral aspect of gyrus;precentral gyrus, left, superior lateral aspect of gyrus;precentral gyrus, left, inferior lateral aspect of gyrus;precentral gyrus, left, inferior lateral aspect of gyrus;precentral gyrus, left, bank of the central sulcus;precentral gyrus, left, bank of the central sulcus	parahippocampal gyrus, right, lateral bank of gyrus;parahippocampal gyrus, right, bank of the cos;parahippocampal gyrus, right, lateral bank of gyrus;parahippocampal gyrus, right, bank of the cos;parahippocampal gyrus, right, lateral bank of gyrus;parahippocampal gyrus, right, bank of the cos	107;88;128;99;157;161	123.333
right precentral	50.8679	9.6226	26.4528	right parahippocampal posterior	26.9256	-31.752	-12.3966	0.000607205	-0.0579954	precentral gyrus, right, superior lateral aspect of gyrus;precentral gyrus, right, superior lateral aspect of gyrus;precentral gyrus, right, inferior lateral aspect of gyrus;precentral gyrus, right, inferior lateral aspect of gyrus;precentral gyrus, right, bank of the central sulcus;precentral gyrus, right, bank of the central sulcus	parahippocampal gyrus, right, lateral bank of gyrus;parahippocampal gyrus, right, bank of the cos;parahippocampal gyrus, right, lateral bank of gyrus;parahippocampal gyrus, right, bank of the cos;parahippocampal gyrus, right, lateral bank of gyrus;parahippocampal gyrus, right, bank of the cos	107;88;128;99;157;161	123.333
right precentral	19.6393	-23.8032	69.4098	right parahippocampal posterior	26.9256	-31.752	-12.3966	0.0268076	-0.0630316	precentral gyrus, right, superior lateral aspect of gyrus;precentral gyrus, right, superior lateral aspect of gyrus;precentral gyrus, right, inferior lateral aspect of gyrus;precentral gyrus, right, inferior lateral aspect of gyrus;precentral gyrus, right, bank of the central sulcus;precentral gyrus, right, bank of the central sulcus	parahippocampal gyrus, right, lateral bank of gyrus;parahippocampal gyrus, right, bank of the cos;parahippocampal gyrus, right, lateral bank of gyrus;parahippocampal gyrus, right, bank of the cos;parahippocampal gyrus, right, lateral bank of gyrus;parahippocampal gyrus, right, bank of the cos	107;88;128;99;157;161	123.333
right precentral	33.9279	-8.7747	59.6036	left parahippocampal posterior	-23.7878	-34.2121	-12.7272	9.54878e-05	-0.129051	precentral gyrus, right, superior lateral aspect of gyrus;precentral gyrus, right, superior lateral aspect of gyrus;precentral gyrus, right, inferior lateral aspect of gyrus;precentral gyrus, right, inferior lateral aspect of gyrus;precentral gyrus, right, bank of the central sulcus;precentral gyrus, right, bank of the central sulcus	parahippocampal gyrus, left, lateral bank of gyrus;parahippocampal gyrus, left, bank of the cos;parahippocampal gyrus, left, lateral bank of gyrus;parahippocampal gyrus, left, bank of the cos;parahippocampal gyrus, left, lateral bank of gyrus;parahippocampal gyrus, left, bank of the cos	107;88;128;99;157;161	123.333
left precentral	-19.7087	-15.2038	70.3689	left parahippocampal posterior	-23.7878	-34.2121	-12.7272	0.0149377	-0.105321	precentral gyrus, left, superior lateral aspect of gyrus;precentral gyrus, left, superior lateral aspect of gyrus;precentral gyrus, left, inferior lateral aspect of gyrus;precentral gyrus, left, inferior lateral aspect of gyrus;precentral gyrus, left, bank of the central sulcus;precentral gyrus, left, bank of the central sulcus	parahippocampal gyrus, left, lateral bank of gyrus;parahippocampal gyrus, left, bank of the cos;parahippocampal gyrus, left, lateral bank of gyrus;parahippocampal gyrus, left, bank of the cos;parahippocampal gyrus, left, lateral bank of gyrus;parahippocampal gyrus, left, bank of the cos	107;88;128;99;157;161	123.333
left precentral	-0.3278	-22.754	65.5081	left parahippocampal posterior	-23.7878	-34.2121	-12.7272	0.00101609	-0.0454058	precentral gyrus, left, superior lateral aspect of gyrus;precentral gyrus, left, superior lateral aspect of gyrus;precentral gyrus, left, inferior lateral aspect of gyrus;precentral gyrus, left, inferior lateral aspect of gyrus;precentral gyrus, left, bank of the central sulcus;precentral gyrus, left, bank of the central sulcus	parahippocampal gyrus, left, lateral bank of gyrus;parahippocampal gyrus, left, bank of the cos;parahippocampal gyrus, left, lateral bank of gyrus;parahippocampal gyrus, left, bank of the cos;parahippocampal gyrus, left, lateral bank of gyrus;parahippocampal gyrus, left, bank of the cos	107;88;128;99;157;161	123.333
left precentral	-49.6747	5.4471	29.5609	left parahippocampal posterior	-23.7878	-34.2121	-12.7272	0.00138825	-0.0824621	precentral gyrus, left, superior lateral aspect of gyrus;precentral gyrus, left, superior lateral aspect of gyrus;precentral gyrus, left, inferior lateral aspect of gyrus;precentral gyrus, left, inferior lateral aspect of gyrus;precentral gyrus, left, bank of the central sulcus;precentral gyrus, left, bank of the central sulcus	parahippocampal gyrus, left, lateral bank of gyrus;parahippocampal gyrus, left, bank of the cos;parahippocampal gyrus, left, lateral bank of gyrus;parahippocampal gyrus, left, bank of the cos;parahippocampal gyrus, left, lateral bank of gyrus;parahippocampal gyrus, left, bank of the cos	107;88;128;99;157;161	123.333
left precentral	-45.5151	-14.5151	44.606	left parahippocampal posterior	-23.7878	-34.2121	-12.7272	0.00663763	-0.0637141	precentral gyrus, left, superior lateral aspect of gyrus;precentral gyrus, left, superior lateral aspect of gyrus;precentral gyrus, left, inferior lateral aspect of gyrus;precentral gyrus, left, inferior lateral aspect of gyrus;precentral gyrus, left, bank of the central sulcus;precentral gyrus, left, bank of the central sulcus	parahippocampal gyrus, left, lateral bank of gyrus;parahippocampal gyrus, left, bank of the cos;parahippocampal gyrus, left, lateral bank of gyrus;parahippocampal gyrus, left, bank of the cos;parahippocampal gyrus, left, lateral bank of gyrus;parahippocampal gyrus, left, bank of the cos	107;88;128;99;157;161	123.333
right precentral	50.8679	9.6226	26.4528	left parahippocampal posterior	-23.7878	-34.2121	-12.7272	7.34522e-06	-0.141531	precentral gyrus, right, superior lateral aspect of gyrus;precentral gyrus, right, superior lateral aspect of gyrus;precentral gyrus, right, inferior lateral aspect of gyrus;precentral gyrus, right, inferior lateral aspect of gyrus;precentral gyrus, right, bank of the central sulcus;precentral gyrus, right, bank of the central sulcus	parahippocampal gyrus, left, lateral bank of gyrus;parahippocampal gyrus, left, bank of the cos;parahippocampal gyrus, left, lateral bank of gyrus;parahippocampal gyrus, left, bank of the cos;parahippocampal gyrus, left, lateral bank of gyrus;parahippocampal gyrus, left, bank of the cos	107;88;128;99;157;161	123.333
right precentral	19.6393	-23.8032	69.4098	left parahippocampal posterior	-23.7878	-34.2121	-12.7272	0.000139559	-0.0851489	precentral gyrus, right, superior lateral aspect of gyrus;precentral gyrus, right, superior lateral aspect of gyrus;precentral gyrus, right, inferior lateral aspect of gyrus;precentral gyrus, right, inferior lateral aspect of gyrus;precentral gyrus, right, bank of the central sulcus;precentral gyrus, right, bank of the central sulcus	parahippocampal gyrus, left, lateral bank of gyrus;parahippocampal gyrus, left, bank of the cos;parahippocampal gyrus, left, lateral bank of gyrus;parahippocampal gyrus, left, bank of the cos;parahippocampal gyrus, left, lateral bank of gyrus;parahippocampal gyrus, left, bank of the cos	107;88;128;99;157;161	123.333
left lingual	-8.9915	-73.6302	5.1428	right temporal occipital fusiform	35.5033	-51.5302	-18.2013	0.0161766	0.321133	lingual gyrus, left, peristriate;lingual gyrus, left, peristriate;lingual gyrus, left, striate;lingual gyrus, left, striate	occipito-temporal gyrus, right, superior bank of gyrus;occipito-temporal gyrus, right, inferior bank of gyrus;occipito-temporal gyrus, right, superior bank of gyrus;occipito-temporal gyrus, right, inferior bank of gyrus	35;3;300;131	117.25
right lingual	0.1269	-87.0476	-5.9047	right temporal occipital fusiform	35.5033	-51.5302	-18.2013	0.130316	0.364692	lingual gyrus, right, peristriate;lingual gyrus, right, peristriate;lingual gyrus, right, striate;lingual gyrus, right, striate	occipito-temporal gyrus, right, superior bank of gyrus;occipito-temporal gyrus, right, inferior bank of gyrus;occipito-temporal gyrus, right, superior bank of gyrus;occipito-temporal gyrus, right, inferior bank of gyrus	35;3;300;131	117.25
left lingual	-11.1826	-54.7304	2.713	right temporal occipital fusiform	35.5033	-51.5302	-18.2013	0.0202287	0.227619	lingual gyrus, left, peristriate;lingual gyrus, left, peristriate;lingual gyrus, left, striate;lingual gyrus, left, striate	occipito-temporal gyrus, right, superior bank of gyrus;occipito-temporal gyrus, right, inferior bank of gyrus;occipito-temporal gyrus, right, superior bank of gyrus;occipito-temporal gyrus, right, inferior bank of gyrus	35;3;300;131	117.25
right lingual	14.3076	-52.2657	-0.2237	right temporal occipital fusiform	35.5033	-51.5302	-18.2013	0.25625	0.390463	lingual gyrus, right, peristriate;lingual gyrus, right, peristriate;lingual gyrus, right, striate;lingual gyrus, right, striate	occipito-temporal gyrus, right, superior bank of gyrus;occipito-temporal gyrus, right, inferior bank of gyrus;occipito-temporal gyrus, right, superior bank of gyrus;occipito-temporal gyrus, right, inferior bank of gyrus	35;3;300;131	117.25
left lingual	-8.9915	-73.6302	5.1428	left temporal occipital fusiform	-38.896	-46.096	-23.584	0.075215	0.164069	lingual gyrus, left, peristriate;lingual gyrus, left, peristriate;lingual gyrus, left, striate;lingual gyrus, left, striate	occipito-temporal gyrus, left, superior bank of gyrus;occipito-temporal gyrus, left, inferior bank of gyrus;occipito-temporal gyrus, left, superior bank of gyrus;occipito-temporal gyrus, left, inferior bank of gyrus	35;3;300;131	117.25
right lingual	0.1269	-87.0476	-5.9047	left temporal occipital fusiform	-38.896	-46.096	-23.584	0.0956225	0.229456	lingual gyrus, right, peristriate;lingual gyrus, right, peristriate;lingual gyrus, right, striate;lingual gyrus, right, striate	occipito-temporal gyrus, left, superior bank of gyrus;occipito-temporal gyrus, left, inferior bank of gyrus;occipito-temporal gyrus, left, superior bank of gyrus;occipito-temporal gyrus, left, inferior bank of gyrus	35;3;300;131	117.25
left lingual	-11.1826	-54.7304	2.713	left temporal occipital fusiform	-38.896	-46.096	-23.584	0.0480377	0.146729	lingual gyrus, left, peristriate;lingual gyrus, left, peristriate;lingual gyrus, left, striate;lingual gyrus, left, striate	occipito-temporal gyrus, left, superior bank of gyrus;occipito-temporal gyrus, left, inferior bank of gyrus;occipito-temporal gyrus, left, superior bank of gyrus;occipito-temporal gyrus, left, inferior bank of gyrus	35;3;300;131	117.25
right lingual	14.3076	-52.2657	-0.2237	left temporal occipital fusiform	-38.896	-46.096	-23.584	0.0146145	0.22099	lingual gyrus, right, peristriate;lingual gyrus, right, peristriate;lingual gyrus, right, striate;lingual gyrus, right, striate	occipito-temporal gyrus, left, superior bank of gyrus;occipito-temporal gyrus, left, inferior bank of gyrus;occipito-temporal gyrus, left, superior bank of gyrus;occipito-temporal gyrus, left, inferior bank of gyrus	35;3;300;131	117.25
left lingual	-8.9915	-73.6302	5.1428	left temporal occipital fusiform	-24.0327	-56.0983	-12.2622	0.244109	0.629071	lingual gyrus, left, peristriate;lingual gyrus, left, peristriate;lingual gyrus, left, striate;lingual gyrus, left, striate	occipito-temporal gyrus, left, superior bank of gyrus;occipito-temporal gyrus, left, inferior bank of gyrus;occipito-temporal gyrus, left, superior bank of gyrus;occipito-temporal gyrus, left, inferior bank of gyrus	35;3;300;131	117.25
right lingual	0.1269	-87.0476	-5.9047	left temporal occipital fusiform	-24.0327	-56.0983	-12.2622	0.110467	0.545793	lingual gyrus, right, peristriate;lingual gyrus, right, peristriate;lingual gyrus, right, striate;lingual gyrus, right, striate	occipito-temporal gyrus, left, superior bank of gyrus;occipito-temporal gyrus, left, inferior bank of gyrus;occipito-temporal gyrus, left, superior bank of gyrus;occipito-temporal gyrus, left, inferior bank of gyrus	35;3;300;131	117.25
left lingual	-11.1826	-54.7304	2.713	left temporal occipital fusiform	-24.0327	-56.0983	-12.2622	0.198774	0.469259	lingual gyrus, left, peristriate;lingual gyrus, left, peristriate;lingual gyrus, left, striate;lingual gyrus, left, striate	occipito-temporal gyrus, left, superior bank of gyrus;occipito-temporal gyrus, left, inferior bank of gyrus;occipito-temporal gyrus, left, superior bank of gyrus;occipito-temporal gyrus, left, inferior bank of gyrus	35;3;300;131	117.25
right lingual	14.3076	-52.2657	-0.2237	left temporal occipital fusiform	-24.0327	-56.0983	-12.2622	0.0601818	0.596384	lingual gyrus, right, peristriate;lingual gyrus, right, peristriate;lingual gyrus, right, striate;lingual gyrus, right, striate	occipito-temporal gyrus, left, superior bank of gyrus;occipito-temporal gyrus, left, inferior bank of gyrus;occipito-temporal gyrus, left, superior bank of gyrus;occipito-temporal gyrus, left, inferior bank of gyrus	35;3;300;131	117.25
right postcentral	38.6178	-26.5528	59.1219	right middle temporal temporooccipital	66.8571	-36.8571	-4.2857	9.0591e-05	-0.0350449	postcentral gyrus, right, bank of the central sulcus	middle temporal gyrus, right, inferior bank of gyrus	117	117
right postcentral	60.074	-9.2592	28.1481	right middle temporal temporooccipital	66.8571	-36.8571	-4.2857	0.00131235	0.00488937	postcentral gyrus, right, bank of the central sulcus	middle temporal gyrus, right, inferior bank of gyrus	117	117
right postcentral	11.7815	-41.5966	69.21	right middle temporal temporooccipital	66.8571	-36.8571	-4.2857	4.65197e-05	-0.146	postcentral gyrus, right, bank of the central sulcus	middle temporal gyrus, right, inferior bank of gyrus	117	117
right postcentral	48.1679	-10.7938	44.5496	right middle temporal temporooccipital	66.8571	-36.8571	-4.2857	0.00607694	-0.0666253	postcentral gyrus, right, bank of the central sulcus	middle temporal gyrus, right, inferior bank of gyrus	117	117
right postcentral	38.6178	-26.5528	59.1219	right middle temporal temporooccipital	57.8814	-48.6962	8.0592	0.000697796	-0.0691708	postcentral gyrus, right, bank of the central sulcus	middle temporal gyrus, right, inferior bank of gyrus	117	117
right postcentral	60.074	-9.2592	28.1481	right middle temporal temporooccipital	57.8814	-48.6962	8.0592	0.00965896	0.0441012	postcentral gyrus, right, bank of the central sulcus	middle temporal gyrus, right, inferior bank of gyrus	117	117
right postcentral	11.7815	-41.5966	69.21	right middle temporal temporooccipital	57.8814	-48.6962	8.0592	0.000227702	-0.0423223	postcentral gyrus, right, bank of the central sulcus	middle temporal gyrus, right, inferior bank of gyrus	117	117
right postcentral	48.1679	-10.7938	44.5496	right middle temporal temporooccipital	57.8814	-48.6962	8.0592	0.0425557	0.106364	postcentral gyrus, right, bank of the central sulcus	middle temporal gyrus, right, inferior bank of gyrus	117	117
left postcentral	-10.4952	-41.8095	68.7238	right middle temporal posterior	61.0099	-14.5148	-11.5247	3.91745e-05	-0.068604	postcentral gyrus, left, bank of the central sulcus	middle temporal gyrus, right, inferior bank of gyrus	117	117
right postcentral	38.6178	-26.5528	59.1219	right middle temporal posterior	61.0099	-14.5148	-11.5247	3.67261e-05	0.0582292	postcentral gyrus, right, bank of the central sulcus	middle temporal gyrus, right, inferior bank of gyrus	117	117
right postcentral	60.074	-9.2592	28.1481	right middle temporal posterior	61.0099	-14.5148	-11.5247	0.000418677	0.0749705	postcentral gyrus, right, bank of the central sulcus	middle temporal gyrus, right, inferior bank of gyrus	117	117
right postcentral	11.7815	-41.5966	69.21	right middle temporal posterior	61.0099	-14.5148	-11.5247	0.000151801	-0.0607834	postcentral gyrus, right, bank of the central sulcus	middle temporal gyrus, right, inferior bank of gyrus	117	117
right postcentral	48.1679	-10.7938	44.5496	right middle temporal posterior	61.0099	-14.5148	-11.5247	0.00143477	0.000540189	postcentral gyrus, right, bank of the central sulcus	middle temporal gyrus, right, inferior bank of gyrus	117	117
left postcentral	-10.4952	-41.8095	68.7238	right middle temporal anterior	55.6082	2.701	-21.3608	4.89681e-06	-0.0882655	postcentral gyrus, left, bank of the central sulcus	middle temporal gyrus, right, inferior bank of gyrus	117	117
right postcentral	38.6178	-26.5528	59.1219	right middle temporal anterior	55.6082	2.701	-21.3608	2.44841e-05	0.0163337	postcentral gyrus, right, bank of the central sulcus	middle temporal gyrus, right, inferior bank of gyrus	117	117
right postcentral	60.074	-9.2592	28.1481	right middle temporal anterior	55.6082	2.701	-21.3608	0.000100385	0.0398329	postcentral gyrus, right, bank of the central sulcus	middle temporal gyrus, right, inferior bank of gyrus	117	117
right postcentral	11.7815	-41.5966	69.21	right middle temporal anterior	55.6082	2.701	-21.3608	3.67261e-05	-0.0847363	postcentral gyrus, right, bank of the central sulcus	middle temporal gyrus, right, inferior bank of gyrus	117	117
right postcentral	48.1679	-10.7938	44.5496	right middle temporal anterior	55.6082	2.701	-21.3608	0.000146904	-0.0136397	postcentral gyrus, right, bank of the central sulcus	middle temporal gyrus, right, inferior bank of gyrus	117	117
left postcentral	-24.021	-31.3052	65.6421	right middle temporal anterior	55.6082	2.701	-21.3608	2.44841e-06	-0.0467851	postcentral gyrus, left, bank of the central sulcus	middle temporal gyrus, right, inferior bank of gyrus	117	117
left postcentral	-10.4952	-41.8095	68.7238	left middle temporal temporooccipital	-57.3153	-52.3063	7.6036	8.56942e-05	-0.0153378	postcentral gyrus, left, bank of the central sulcus	middle temporal gyrus, left, inferior bank of gyrus	117	117
left postcentral	-59.2035	-12.4778	27.6814	left middle temporal temporooccipital	-57.3153	-52.3063	7.6036	0.0185295	0.0804425	postcentral gyrus, left, bank of the central sulcus	middle temporal gyrus, left, inferior bank of gyrus	117	117
left postcentral	-40.1374	-24.3511	60.3053	left middle temporal temporooccipital	-57.3153	-52.3063	7.6036	0.000913255	-0.0057893	postcentral gyrus, left, bank of the central sulcus	middle temporal gyrus, left, inferior bank of gyrus	117	117
left postcentral	-24.021	-31.3052	65.6421	left middle temporal temporooccipital	-57.3153	-52.3063	7.6036	0.00039909	-0.0165553	postcentral gyrus, left, bank of the central sulcus	middle temporal gyrus, left, inferior bank of gyrus	117	117
left postcentral	-10.4952	-41.8095	68.7238	left middle temporal posterior	-60.8363	-35.2	-3.4181	0.000188527	-0.137253	postcentral gyrus, left, bank of the central sulcus	middle temporal gyrus, left, inferior bank of gyrus	117	117
left postcentral	-59.2035	-12.4778	27.6814	left middle temporal posterior	-60.8363	-35.2	-3.4181	0.0153735	0.0598632	postcentral gyrus, left, bank of the central sulcus	middle temporal gyrus, left, inferior bank of gyrus	117	117
left postcentral	-40.1374	-24.3511	60.3053	left middle temporal posterior	-60.8363	-35.2	-3.4181	0.000592514	0.0323772	postcentral gyrus, left, bank of the central sulcus	middle temporal gyrus, left, inferior bank of gyrus	117	117
left postcentral	-24.021	-31.3052	65.6421	left middle temporal posterior	-60.8363	-35.2	-3.4181	0.000264428	-0.0148173	postcentral gyrus, left, bank of the central sulcus	middle temporal gyrus, left, inferior bank of gyrus	117	117
left postcentral	-10.4952	-41.8095	68.7238	left middle temporal posterior	-60.2857	-18	-11.3469	0.000159146	-0.0962311	postcentral gyrus, left, bank of the central sulcus	middle temporal gyrus, left, inferior bank of gyrus	117	117
left postcentral	-59.2035	-12.4778	27.6814	left middle temporal posterior	-60.2857	-18	-11.3469	0.00296012	0.0710315	postcentral gyrus, left, bank of the central sulcus	middle temporal gyrus, left, inferior bank of gyrus	117	117
left postcentral	-40.1374	-24.3511	60.3053	left middle temporal posterior	-60.2857	-18	-11.3469	0.000181182	0.0467576	postcentral gyrus, left, bank of the central sulcus	middle temporal gyrus, left, inferior bank of gyrus	117	117
left postcentral	-24.021	-31.3052	65.6421	left middle temporal posterior	-60.2857	-18	-11.3469	0.000193424	-0.00594609	postcentral gyrus, left, bank of the central sulcus	middle temporal gyrus, left, inferior bank of gyrus	117	117
left postcentral	-10.4952	-41.8095	68.7238	left middle temporal anterior	-56.3058	-0.3529	-19.5764	4.65197e-05	-0.0656137	postcentral gyrus, left, bank of the central sulcus	middle temporal gyrus, left, inferior bank of gyrus	117	117
left postcentral	-59.2035	-12.4778	27.6814	left middle temporal anterior	-56.3058	-0.3529	-19.5764	0.000729625	0.0778887	postcentral gyrus, left, bank of the central sulcus	middle temporal gyrus, left, inferior bank of gyrus	117	117
left postcentral	-40.1374	-24.3511	60.3053	left middle temporal anterior	-56.3058	-0.3529	-19.5764	6.12102e-05	0.0328345	postcentral gyrus, left, bank of the central sulcus	middle temporal gyrus, left, inferior bank of gyrus	117	117
left postcentral	-24.021	-31.3052	65.6421	left middle temporal anterior	-56.3058	-0.3529	-19.5764	7.34522e-05	0.00645438	postcentral gyrus, left, bank of the central sulcus	middle temporal gyrus, left, inferior bank of gyrus	117	117
left postcentral	-10.4952	-41.8095	68.7238	right cingulate anterior	0.7301	6.9206	39.0158	0.00246554	0.23941	postcentral gyrus, left, bank of the central sulcus;postcentral gyrus, left, superior lateral aspect of gyrus;postcentral gyrus, left, inferior lateral aspect of gyrus;postcentral gyrus, left, bank of the posterior central sulcus	cingulate gyrus, frontal part, right, superior bank of gyrus;cingulate gyrus, frontal part, right, superior bank of gyrus;cingulate gyrus, frontal part, right, superior bank of gyrus;cingulate gyrus, frontal part, right, superior bank of gyrus	239;132;45;37	113.25
left postcentral	-59.2035	-12.4778	27.6814	right cingulate anterior	0.7301	6.9206	39.0158	7.34522e-06	0.289628	postcentral gyrus, left, bank of the central sulcus;postcentral gyrus, left, superior lateral aspect of gyrus;postcentral gyrus, left, inferior lateral aspect of gyrus;postcentral gyrus, left, bank of the posterior central sulcus	cingulate gyrus, frontal part, right, superior bank of gyrus;cingulate gyrus, frontal part, right, superior bank of gyrus;cingulate gyrus, frontal part, right, superior bank of gyrus;cingulate gyrus, frontal part, right, superior bank of gyrus	239;132;45;37	113.25
right postcentral	38.6178	-26.5528	59.1219	right cingulate anterior	0.7301	6.9206	39.0158	0.00023015	0.221911	postcentral gyrus, right, bank of the central sulcus;postcentral gyrus, right, superior lateral aspect of gyrus;postcentral gyrus, right, inferior lateral aspect of gyrus;postcentral gyrus, right, bank of the posterior central sulcus	cingulate gyrus, frontal part, right, superior bank of gyrus;cingulate gyrus, frontal part, right, superior bank of gyrus;cingulate gyrus, frontal part, right, superior bank of gyrus;cingulate gyrus, frontal part, right, superior bank of gyrus	239;132;45;37	113.25
right postcentral	60.074	-9.2592	28.1481	right cingulate anterior	0.7301	6.9206	39.0158	8.56942e-05	0.314431	postcentral gyrus, right, bank of the central sulcus;postcentral gyrus, right, superior lateral aspect of gyrus;postcentral gyrus, right, inferior lateral aspect of gyrus;postcentral gyrus, right, bank of the posterior central sulcus	cingulate gyrus, frontal part, right, superior bank of gyrus;cingulate gyrus, frontal part, right, superior bank of gyrus;cingulate gyrus, frontal part, right, superior bank of gyrus;cingulate gyrus, frontal part, right, superior bank of gyrus	239;132;45;37	113.25
left postcentral	-40.1374	-24.3511	60.3053	right cingulate anterior	0.7301	6.9206	39.0158	0.000144456	0.202724	postcentral gyrus, left, bank of the central sulcus;postcentral gyrus, left, superior lateral aspect of gyrus;postcentral gyrus, left, inferior lateral aspect of gyrus;postcentral gyrus, left, bank of the posterior central sulcus	cingulate gyrus, frontal part, right, superior bank of gyrus;cingulate gyrus, frontal part, right, superior bank of gyrus;cingulate gyrus, frontal part, right, superior bank of gyrus;cingulate gyrus, frontal part, right, superior bank of gyrus	239;132;45;37	113.25
right postcentral	11.7815	-41.5966	69.21	right cingulate anterior	0.7301	6.9206	39.0158	0.00132948	0.240836	postcentral gyrus, right, bank of the central sulcus;postcentral gyrus, right, superior lateral aspect of gyrus;postcentral gyrus, right, inferior lateral aspect of gyrus;postcentral gyrus, right, bank of the posterior central sulcus	cingulate gyrus, frontal part, right, superior bank of gyrus;cingulate gyrus, frontal part, right, superior bank of gyrus;cingulate gyrus, frontal part, right, superior bank of gyrus;cingulate gyrus, frontal part, right, superior bank of gyrus	239;132;45;37	113.25
right postcentral	48.1679	-10.7938	44.5496	right cingulate anterior	0.7301	6.9206	39.0158	0.000732073	0.455087	postcentral gyrus, right, bank of the central sulcus;postcentral gyrus, right, superior lateral aspect of gyrus;postcentral gyrus, right, inferior lateral aspect of gyrus;postcentral gyrus, right, bank of the posterior central sulcus	cingulate gyrus, frontal part, right, superior bank of gyrus;cingulate gyrus, frontal part, right, superior bank of gyrus;cingulate gyrus, frontal part, right, superior bank of gyrus;cingulate gyrus, frontal part, right, superior bank of gyrus	239;132;45;37	113.25
left postcentral	-24.021	-31.3052	65.6421	right cingulate anterior	0.7301	6.9206	39.0158	0.00107975	0.244	postcentral gyrus, left, bank of the central sulcus;postcentral gyrus, left, superior lateral aspect of gyrus;postcentral gyrus, left, inferior lateral aspect of gyrus;postcentral gyrus, left, bank of the posterior central sulcus	cingulate gyrus, frontal part, right, superior bank of gyrus;cingulate gyrus, frontal part, right, superior bank of gyrus;cingulate gyrus, frontal part, right, superior bank of gyrus;cingulate gyrus, frontal part, right, superior bank of gyrus	239;132;45;37	113.25
left postcentral	-10.4952	-41.8095	68.7238	right cingulate anterior	0.4827	22.6551	35.1034	0.00096712	-0.0627492	postcentral gyrus, left, bank of the central sulcus;postcentral gyrus, left, superior lateral aspect of gyrus;postcentral gyrus, left, inferior lateral aspect of gyrus;postcentral gyrus, left, bank of the posterior central sulcus	cingulate gyrus, frontal part, right, superior bank of gyrus;cingulate gyrus, frontal part, right, superior bank of gyrus;cingulate gyrus, frontal part, right, superior bank of gyrus;cingulate gyrus, frontal part, right, superior bank of gyrus	239;132;45;37	113.25
left postcentral	-59.2035	-12.4778	27.6814	right cingulate anterior	0.4827	22.6551	35.1034	8.56942e-05	0.00433088	postcentral gyrus, left, bank of the central sulcus;postcentral gyrus, left, superior lateral aspect of gyrus;postcentral gyrus, left, inferior lateral aspect of gyrus;postcentral gyrus, left, bank of the posterior central sulcus	cingulate gyrus, frontal part, right, superior bank of gyrus;cingulate gyrus, frontal part, right, superior bank of gyrus;cingulate gyrus, frontal part, right, superior bank of gyrus;cingulate gyrus, frontal part, right, superior bank of gyrus	239;132;45;37	113.25
right postcentral	38.6178	-26.5528	59.1219	right cingulate anterior	0.4827	22.6551	35.1034	0.000284015	-0.0490619	postcentral gyrus, right, bank of the central sulcus;postcentral gyrus, right, superior lateral aspect of gyrus;postcentral gyrus, right, inferior lateral aspect of gyrus;postcentral gyrus, right, bank of the posterior central sulcus	cingulate gyrus, frontal part, right, superior bank of gyrus;cingulate gyrus, frontal part, right, superior bank of gyrus;cingulate gyrus, frontal part, right, superior bank of gyrus;cingulate gyrus, frontal part, right, superior bank of gyrus	239;132;45;37	113.25
right postcentral	60.074	-9.2592	28.1481	right cingulate anterior	0.4827	22.6551	35.1034	7.10038e-05	0.0160536	postcentral gyrus, right, bank of the central sulcus;postcentral gyrus, right, superior lateral aspect of gyrus;postcentral gyrus, right, inferior lateral aspect of gyrus;postcentral gyrus, right, bank of the posterior central sulcus	cingulate gyrus, frontal part, right, superior bank of gyrus;cingulate gyrus, frontal part, right, superior bank of gyrus;cingulate gyrus, frontal part, right, superior bank of gyrus;cingulate gyrus, frontal part, right, superior bank of gyrus	239;132;45;37	113.25
left postcentral	-40.1374	-24.3511	60.3053	right cingulate anterior	0.4827	22.6551	35.1034	0.000665966	-0.0568037	postcentral gyrus, left, bank of the central sulcus;postcentral gyrus, left, superior lateral aspect of gyrus;postcentral gyrus, left, inferior lateral aspect of gyrus;postcentral gyrus, left, bank of the posterior central sulcus	cingulate gyrus, frontal part, right, superior bank of gyrus;cingulate gyrus, frontal part, right, superior bank of gyrus;cingulate gyrus, frontal part, right, superior bank of gyrus;cingulate gyrus, frontal part, right, superior bank of gyrus	239;132;45;37	113.25
right postcentral	11.7815	-41.5966	69.21	right cingulate anterior	0.4827	22.6551	35.1034	0.000355019	-0.0739266	postcentral gyrus, right, bank of the central sulcus;postcentral gyrus, right, superior lateral aspect of gyrus;postcentral gyrus, right, inferior lateral aspect of gyrus;postcentral gyrus, right, bank of the posterior central sulcus	cingulate gyrus, frontal part, right, superior bank of gyrus;cingulate gyrus, frontal part, right, superior bank of gyrus;cingulate gyrus, frontal part, right, superior bank of gyrus;cingulate gyrus, frontal part, right, superior bank of gyrus	239;132;45;37	113.25
right postcentral	48.1679	-10.7938	44.5496	right cingulate anterior	0.4827	22.6551	35.1034	0.000519062	0.0567303	postcentral gyrus, right, bank of the central sulcus;postcentral gyrus, right, superior lateral aspect of gyrus;postcentral gyrus, right, inferior lateral aspect of gyrus;postcentral gyrus, right, bank of the posterior central sulcus	cingulate gyrus, frontal part, right, superior bank of gyrus;cingulate gyrus, frontal part, right, superior bank of gyrus;cingulate gyrus, frontal part, right, superior bank of gyrus;cingulate gyrus, frontal part, right, superior bank of gyrus	239;132;45;37	113.25
left postcentral	-24.021	-31.3052	65.6421	right cingulate anterior	0.4827	22.6551	35.1034	0.00146904	-0.0538145	postcentral gyrus, left, bank of the central sulcus;postcentral gyrus, left, superior lateral aspect of gyrus;postcentral gyrus, left, inferior lateral aspect of gyrus;postcentral gyrus, left, bank of the posterior central sulcus	cingulate gyrus, frontal part, right, superior bank of gyrus;cingulate gyrus, frontal part, right, superior bank of gyrus;cingulate gyrus, frontal part, right, superior bank of gyrus;cingulate gyrus, frontal part, right, superior bank of gyrus	239;132;45;37	113.25
left postcentral	-10.4952	-41.8095	68.7238	left cingulate anterior	-0.3265	32.0408	19.6734	0.000511717	-0.128136	postcentral gyrus, left, bank of the central sulcus;postcentral gyrus, left, superior lateral aspect of gyrus;postcentral gyrus, left, inferior lateral aspect of gyrus;postcentral gyrus, left, bank of the posterior central sulcus	cingulate gyrus, frontal part, left, superior bank of gyrus;cingulate gyrus, frontal part, left, superior bank of gyrus;cingulate gyrus, frontal part, left, superior bank of gyrus;cingulate gyrus, frontal part, left, superior bank of gyrus	239;132;45;37	113.25
left postcentral	-59.2035	-12.4778	27.6814	left cingulate anterior	-0.3265	32.0408	19.6734	4.89681e-06	-0.115575	postcentral gyrus, left, bank of the central sulcus;postcentral gyrus, left, superior lateral aspect of gyrus;postcentral gyrus, left, inferior lateral aspect of gyrus;postcentral gyrus, left, bank of the posterior central sulcus	cingulate gyrus, frontal part, left, superior bank of gyrus;cingulate gyrus, frontal part, left, superior bank of gyrus;cingulate gyrus, frontal part, left, superior bank of gyrus;cingulate gyrus, frontal part, left, superior bank of gyrus	239;132;45;37	113.25
right postcentral	38.6178	-26.5528	59.1219	left cingulate anterior	-0.3265	32.0408	19.6734	0.000362364	-0.128208	postcentral gyrus, right, bank of the central sulcus;postcentral gyrus, right, superior lateral aspect of gyrus;postcentral gyrus, right, inferior lateral aspect of gyrus;postcentral gyrus, right, bank of the posterior central sulcus	cingulate gyrus, frontal part, left, superior bank of gyrus;cingulate gyrus, frontal part, left, superior bank of gyrus;cingulate gyrus, frontal part, left, superior bank of gyrus;cingulate gyrus, frontal part, left, superior bank of gyrus	239;132;45;37	113.25
right postcentral	60.074	-9.2592	28.1481	left cingulate anterior	-0.3265	32.0408	19.6734	4.89681e-06	-0.093798	postcentral gyrus, right, bank of the central sulcus;postcentral gyrus, right, superior lateral aspect of gyrus;postcentral gyrus, right, inferior lateral aspect of gyrus;postcentral gyrus, right, bank of the posterior central sulcus	cingulate gyrus, frontal part, left, superior bank of gyrus;cingulate gyrus, frontal part, left, superior bank of gyrus;cingulate gyrus, frontal part, left, superior bank of gyrus;cingulate gyrus, frontal part, left, superior bank of gyrus	239;132;45;37	113.25
left postcentral	-40.1374	-24.3511	60.3053	left cingulate anterior	-0.3265	32.0408	19.6734	0.00012242	-0.135992	postcentral gyrus, left, bank of the central sulcus;postcentral gyrus, left, superior lateral aspect of gyrus;postcentral gyrus, left, inferior lateral aspect of gyrus;postcentral gyrus, left, bank of the posterior central sulcus	cingulate gyrus, frontal part, left, superior bank of gyrus;cingulate gyrus, frontal part, left, superior bank of gyrus;cingulate gyrus, frontal part, left, superior bank of gyrus;cingulate gyrus, frontal part, left, superior bank of gyrus	239;132;45;37	113.25
right postcentral	11.7815	-41.5966	69.21	left cingulate anterior	-0.3265	32.0408	19.6734	0.000235047	-0.137472	postcentral gyrus, right, bank of the central sulcus;postcentral gyrus, right, superior lateral aspect of gyrus;postcentral gyrus, right, inferior lateral aspect of gyrus;postcentral gyrus, right, bank of the posterior central sulcus	cingulate gyrus, frontal part, left, superior bank of gyrus;cingulate gyrus, frontal part, left, superior bank of gyrus;cingulate gyrus, frontal part, left, superior bank of gyrus;cingulate gyrus, frontal part, left, superior bank of gyrus	239;132;45;37	113.25
right postcentral	48.1679	-10.7938	44.5496	left cingulate anterior	-0.3265	32.0408	19.6734	0.000217908	-0.106336	postcentral gyrus, right, bank of the central sulcus;postcentral gyrus, right, superior lateral aspect of gyrus;postcentral gyrus, right, inferior lateral aspect of gyrus;postcentral gyrus, right, bank of the posterior central sulcus	cingulate gyrus, frontal part, left, superior bank of gyrus;cingulate gyrus, frontal part, left, superior bank of gyrus;cingulate gyrus, frontal part, left, superior bank of gyrus;cingulate gyrus, frontal part, left, superior bank of gyrus	239;132;45;37	113.25
left postcentral	-24.021	-31.3052	65.6421	left cingulate anterior	-0.3265	32.0408	19.6734	0.000536201	-0.138848	postcentral gyrus, left, bank of the central sulcus;postcentral gyrus, left, superior lateral aspect of gyrus;postcentral gyrus, left, inferior lateral aspect of gyrus;postcentral gyrus, left, bank of the posterior central sulcus	cingulate gyrus, frontal part, left, superior bank of gyrus;cingulate gyrus, frontal part, left, superior bank of gyrus;cingulate gyrus, frontal part, left, superior bank of gyrus;cingulate gyrus, frontal part, left, superior bank of gyrus	239;132;45;37	113.25
left postcentral	-10.4952	-41.8095	68.7238	right occipital fusiform	22.5562	-71.298	-11.9205	7.34522e-06	-0.0221092	postcentral gyrus, left, bank of the central sulcus;postcentral gyrus, left, bank of the central sulcus;postcentral gyrus, left, bank of the central sulcus;postcentral gyrus, left, superior lateral aspect of gyrus;postcentral gyrus, left, superior lateral aspect of gyrus;postcentral gyrus, left, superior lateral aspect of gyrus;postcentral gyrus, left, inferior lateral aspect of gyrus;postcentral…	fusiform gyrus, right, bank of the its;fusiform gyrus, right, lateral bank of gyrus;fusiform gyrus, right, bank of cos;fusiform gyrus, right, bank of the its;fusiform gyrus, right, lateral bank of gyrus;fusiform gyrus, right, bank of cos;fusiform gyrus, right, bank of the its;fusiform gyrus, right, lateral bank of gyrus;fusiform gyrus, right, bank of cos;fusiform gyrus, right, bank of the its;fus…	194;281;275;86;149;153;20;40;35;18;64;39	112.833
right postcentral	38.6178	-26.5528	59.1219	right occipital fusiform	22.5562	-71.298	-11.9205	0.000732073	0.00283502	postcentral gyrus, right, bank of the central sulcus;postcentral gyrus, right, bank of the central sulcus;postcentral gyrus, right, bank of the central sulcus;postcentral gyrus, right, superior lateral aspect of gyrus;postcentral gyrus, right, superior lateral aspect of gyrus;postcentral gyrus, right, superior lateral aspect of gyrus;postcentral gyrus, right, inferior lateral aspect of gyrus;post…	fusiform gyrus, right, bank of the its;fusiform gyrus, right, lateral bank of gyrus;fusiform gyrus, right, bank of cos;fusiform gyrus, right, bank of the its;fusiform gyrus, right, lateral bank of gyrus;fusiform gyrus, right, bank of cos;fusiform gyrus, right, bank of the its;fusiform gyrus, right, lateral bank of gyrus;fusiform gyrus, right, bank of cos;fusiform gyrus, right, bank of the its;fus…	194;281;275;86;149;153;20;40;35;18;64;39	112.833
left postcentral	-40.1374	-24.3511	60.3053	right occipital fusiform	22.5562	-71.298	-11.9205	9.79362e-06	0.00875042	postcentral gyrus, left, bank of the central sulcus;postcentral gyrus, left, bank of the central sulcus;postcentral gyrus, left, bank of the central sulcus;postcentral gyrus, left, superior lateral aspect of gyrus;postcentral gyrus, left, superior lateral aspect of gyrus;postcentral gyrus, left, superior lateral aspect of gyrus;postcentral gyrus, left, inferior lateral aspect of gyrus;postcentral…	fusiform gyrus, right, bank of the its;fusiform gyrus, right, lateral bank of gyrus;fusiform gyrus, right, bank of cos;fusiform gyrus, right, bank of the its;fusiform gyrus, right, lateral bank of gyrus;fusiform gyrus, right, bank of cos;fusiform gyrus, right, bank of the its;fusiform gyrus, right, lateral bank of gyrus;fusiform gyrus, right, bank of cos;fusiform gyrus, right, bank of the its;fus…	194;281;275;86;149;153;20;40;35;18;64;39	112.833
right postcentral	11.7815	-41.5966	69.21	right occipital fusiform	22.5562	-71.298	-11.9205	0.000350122	-0.000571744	postcentral gyrus, right, bank of the central sulcus;postcentral gyrus, right, bank of the central sulcus;postcentral gyrus, right, bank of the central sulcus;postcentral gyrus, right, superior lateral aspect of gyrus;postcentral gyrus, right, superior lateral aspect of gyrus;postcentral gyrus, right, superior lateral aspect of gyrus;postcentral gyrus, right, inferior lateral aspect of gyrus;post…	fusiform gyrus, right, bank of the its;fusiform gyrus, right, lateral bank of gyrus;fusiform gyrus, right, bank of cos;fusiform gyrus, right, bank of the its;fusiform gyrus, right, lateral bank of gyrus;fusiform gyrus, right, bank of cos;fusiform gyrus, right, bank of the its;fusiform gyrus, right, lateral bank of gyrus;fusiform gyrus, right, bank of cos;fusiform gyrus, right, bank of the its;fus…	194;281;275;86;149;153;20;40;35;18;64;39	112.833
right postcentral	48.1679	-10.7938	44.5496	right occipital fusiform	22.5562	-71.298	-11.9205	2.69325e-05	0.149391	postcentral gyrus, right, bank of the central sulcus;postcentral gyrus, right, bank of the central sulcus;postcentral gyrus, right, bank of the central sulcus;postcentral gyrus, right, superior lateral aspect of gyrus;postcentral gyrus, right, superior lateral aspect of gyrus;postcentral gyrus, right, superior lateral aspect of gyrus;postcentral gyrus, right, inferior lateral aspect of gyrus;post…	fusiform gyrus, right, bank of the its;fusiform gyrus, right, lateral bank of gyrus;fusiform gyrus, right, bank of cos;fusiform gyrus, right, bank of the its;fusiform gyrus, right, lateral bank of gyrus;fusiform gyrus, right, bank of cos;fusiform gyrus, right, bank of the its;fusiform gyrus, right, lateral bank of gyrus;fusiform gyrus, right, bank of cos;fusiform gyrus, right, bank of the its;fus…	194;281;275;86;149;153;20;40;35;18;64;39	112.833
left postcentral	-24.021	-31.3052	65.6421	right occipital fusiform	22.5562	-71.298	-11.9205	5.14165e-05	-0.0453686	postcentral gyrus, left, bank of the central sulcus;postcentral gyrus, left, bank of the central sulcus;postcentral gyrus, left, bank of the central sulcus;postcentral gyrus, left, superior lateral aspect of gyrus;postcentral gyrus, left, superior lateral aspect of gyrus;postcentral gyrus, left, superior lateral aspect of gyrus;postcentral gyrus, left, inferior lateral aspect of gyrus;postcentral…	fusiform gyrus, right, bank of the its;fusiform gyrus, right, lateral bank of gyrus;fusiform gyrus, right, bank of cos;fusiform gyrus, right, bank of the its;fusiform gyrus, right, lateral bank of gyrus;fusiform gyrus, right, bank of cos;fusiform gyrus, right, bank of the its;fusiform gyrus, right, lateral bank of gyrus;fusiform gyrus, right, bank of cos;fusiform gyrus, right, bank of the its;fus…	194;281;275;86;149;153;20;40;35;18;64;39	112.833
left postcentral	-10.4952	-41.8095	68.7238	left occipital fusiform	-39.6774	-70.387	-17.2473	0.000296257	-0.0768964	postcentral gyrus, left, bank of the central sulcus;postcentral gyrus, left, bank of the central sulcus;postcentral gyrus, left, bank of the central sulcus;postcentral gyrus, left, superior lateral aspect of gyrus;postcentral gyrus, left, superior lateral aspect of gyrus;postcentral gyrus, left, superior lateral aspect of gyrus;postcentral gyrus, left, inferior lateral aspect of gyrus;postcentral…	fusiform gyrus, left, bank of the its;fusiform gyrus, left, lateral bank of gyrus;fusiform gyrus, left, bank of cos;fusiform gyrus, left, bank of the its;fusiform gyrus, left, lateral bank of gyrus;fusiform gyrus, left, bank of cos;fusiform gyrus, left, bank of the its;fusiform gyrus, left, lateral bank of gyrus;fusiform gyrus, left, bank of cos;fusiform gyrus, left, bank of the its;fusiform gyru…	194;281;275;86;149;153;20;40;35;18;64;39	112.833
left postcentral	-59.2035	-12.4778	27.6814	left occipital fusiform	-39.6774	-70.387	-17.2473	2.20357e-05	-0.0332165	postcentral gyrus, left, bank of the central sulcus;postcentral gyrus, left, bank of the central sulcus;postcentral gyrus, left, bank of the central sulcus;postcentral gyrus, left, superior lateral aspect of gyrus;postcentral gyrus, left, superior lateral aspect of gyrus;postcentral gyrus, left, superior lateral aspect of gyrus;postcentral gyrus, left, inferior lateral aspect of gyrus;postcentral…	fusiform gyrus, left, bank of the its;fusiform gyrus, left, lateral bank of gyrus;fusiform gyrus, left, bank of cos;fusiform gyrus, left, bank of the its;fusiform gyrus, left, lateral bank of gyrus;fusiform gyrus, left, bank of cos;fusiform gyrus, left, bank of the its;fusiform gyrus, left, lateral bank of gyrus;fusiform gyrus, left, bank of cos;fusiform gyrus, left, bank of the its;fusiform gyru…	194;281;275;86;149;153;20;40;35;18;64;39	112.833
left postcentral	-40.1374	-24.3511	60.3053	left occipital fusiform	-39.6774	-70.387	-17.2473	0.000296257	-0.103279	postcentral gyrus, left, bank of the central sulcus;postcentral gyrus, left, bank of the central sulcus;postcentral gyrus, left, bank of the central sulcus;postcentral gyrus, left, superior lateral aspect of gyrus;postcentral gyrus, left, superior lateral aspect of gyrus;postcentral gyrus, left, superior lateral aspect of gyrus;postcentral gyrus, left, inferior lateral aspect of gyrus;postcentral…	fusiform gyrus, left, bank of the its;fusiform gyrus, left, lateral bank of gyrus;fusiform gyrus, left, bank of cos;fusiform gyrus, left, bank of the its;fusiform gyrus, left, lateral bank of gyrus;fusiform gyrus, left, bank of cos;fusiform gyrus, left, bank of the its;fusiform gyrus, left, lateral bank of gyrus;fusiform gyrus, left, bank of cos;fusiform gyrus, left, bank of the its;fusiform gyru…	194;281;275;86;149;153;20;40;35;18;64;39	112.833
right postcentral	48.1679	-10.7938	44.5496	left occipital fusiform	-39.6774	-70.387	-17.2473	1.71388e-05	0.0238885	postcentral gyrus, right, bank of the central sulcus;postcentral gyrus, right, bank of the central sulcus;postcentral gyrus, right, bank of the central sulcus;postcentral gyrus, right, superior lateral aspect of gyrus;postcentral gyrus, right, superior lateral aspect of gyrus;postcentral gyrus, right, superior lateral aspect of gyrus;postcentral gyrus, right, inferior lateral aspect of gyrus;post…	fusiform gyrus, left, bank of the its;fusiform gyrus, left, lateral bank of gyrus;fusiform gyrus, left, bank of cos;fusiform gyrus, left, bank of the its;fusiform gyrus, left, lateral bank of gyrus;fusiform gyrus, left, bank of cos;fusiform gyrus, left, bank of the its;fusiform gyrus, left, lateral bank of gyrus;fusiform gyrus, left, bank of cos;fusiform gyrus, left, bank of the its;fusiform gyru…	194;281;275;86;149;153;20;40;35;18;64;39	112.833
left postcentral	-24.021	-31.3052	65.6421	left occipital fusiform	-39.6774	-70.387	-17.2473	0.0011532	-0.148118	postcentral gyrus, left, bank of the central sulcus;postcentral gyrus, left, bank of the central sulcus;postcentral gyrus, left, bank of the central sulcus;postcentral gyrus, left, superior lateral aspect of gyrus;postcentral gyrus, left, superior lateral aspect of gyrus;postcentral gyrus, left, superior lateral aspect of gyrus;postcentral gyrus, left, inferior lateral aspect of gyrus;postcentral…	fusiform gyrus, left, bank of the its;fusiform gyrus, left, lateral bank of gyrus;fusiform gyrus, left, bank of cos;fusiform gyrus, left, bank of the its;fusiform gyrus, left, lateral bank of gyrus;fusiform gyrus, left, bank of cos;fusiform gyrus, left, bank of the its;fusiform gyrus, left, lateral bank of gyrus;fusiform gyrus, left, bank of cos;fusiform gyrus, left, bank of the its;fusiform gyru…	194;281;275;86;149;153;20;40;35;18;64;39	112.833
left postcentral	-10.4952	-41.8095	68.7238	left occipital fusiform	-19.7611	-76.9253	-14.5373	0.000411332	-0.0934743	postcentral gyrus, left, bank of the central sulcus;postcentral gyrus, left, bank of the central sulcus;postcentral gyrus, left, bank of the central sulcus;postcentral gyrus, left, superior lateral aspect of gyrus;postcentral gyrus, left, superior lateral aspect of gyrus;postcentral gyrus, left, superior lateral aspect of gyrus;postcentral gyrus, left, inferior lateral aspect of gyrus;postcentral…	fusiform gyrus, left, bank of the its;fusiform gyrus, left, lateral bank of gyrus;fusiform gyrus, left, bank of cos;fusiform gyrus, left, bank of the its;fusiform gyrus, left, lateral bank of gyrus;fusiform gyrus, left, bank of cos;fusiform gyrus, left, bank of the its;fusiform gyrus, left, lateral bank of gyrus;fusiform gyrus, left, bank of cos;fusiform gyrus, left, bank of the its;fusiform gyru…	194;281;275;86;149;153;20;40;35;18;64;39	112.833
left postcentral	-59.2035	-12.4778	27.6814	left occipital fusiform	-19.7611	-76.9253	-14.5373	2.44841e-06	-0.00369707	postcentral gyrus, left, bank of the central sulcus;postcentral gyrus, left, bank of the central sulcus;postcentral gyrus, left, bank of the central sulcus;postcentral gyrus, left, superior lateral aspect of gyrus;postcentral gyrus, left, superior lateral aspect of gyrus;postcentral gyrus, left, superior lateral aspect of gyrus;postcentral gyrus, left, inferior lateral aspect of gyrus;postcentral…	fusiform gyrus, left, bank of the its;fusiform gyrus, left, lateral bank of gyrus;fusiform gyrus, left, bank of cos;fusiform gyrus, left, bank of the its;fusiform gyrus, left, lateral bank of gyrus;fusiform gyrus, left, bank of cos;fusiform gyrus, left, bank of the its;fusiform gyrus, left, lateral bank of gyrus;fusiform gyrus, left, bank of cos;fusiform gyrus, left, bank of the its;fusiform gyru…	194;281;275;86;149;153;20;40;35;18;64;39	112.833
right postcentral	38.6178	-26.5528	59.1219	left occipital fusiform	-19.7611	-76.9253	-14.5373	6.85554e-05	-0.0513643	postcentral gyrus, right, bank of the central sulcus;postcentral gyrus, right, bank of the central sulcus;postcentral gyrus, right, bank of the central sulcus;postcentral gyrus, right, superior lateral aspect of gyrus;postcentral gyrus, right, superior lateral aspect of gyrus;postcentral gyrus, right, superior lateral aspect of gyrus;postcentral gyrus, right, inferior lateral aspect of gyrus;post…	fusiform gyrus, left, bank of the its;fusiform gyrus, left, lateral bank of gyrus;fusiform gyrus, left, bank of cos;fusiform gyrus, left, bank of the its;fusiform gyrus, left, lateral bank of gyrus;fusiform gyrus, left, bank of cos;fusiform gyrus, left, bank of the its;fusiform gyrus, left, lateral bank of gyrus;fusiform gyrus, left, bank of cos;fusiform gyrus, left, bank of the its;fusiform gyru…	194;281;275;86;149;153;20;40;35;18;64;39	112.833
left postcentral	-40.1374	-24.3511	60.3053	left occipital fusiform	-19.7611	-76.9253	-14.5373	0.000479888	-0.047968	postcentral gyrus, left, bank of the central sulcus;postcentral gyrus, left, bank of the central sulcus;postcentral gyrus, left, bank of the central sulcus;postcentral gyrus, left, superior lateral aspect of gyrus;postcentral gyrus, left, superior lateral aspect of gyrus;postcentral gyrus, left, superior lateral aspect of gyrus;postcentral gyrus, left, inferior lateral aspect of gyrus;postcentral…	fusiform gyrus, left, bank of the its;fusiform gyrus, left, lateral bank of gyrus;fusiform gyrus, left, bank of cos;fusiform gyrus, left, bank of the its;fusiform gyrus, left, lateral bank of gyrus;fusiform gyrus, left, bank of cos;fusiform gyrus, left, bank of the its;fusiform gyrus, left, lateral bank of gyrus;fusiform gyrus, left, bank of cos;fusiform gyrus, left, bank of the its;fusiform gyru…	194;281;275;86;149;153;20;40;35;18;64;39	112.833
right postcentral	11.7815	-41.5966	69.21	left occipital fusiform	-19.7611	-76.9253	-14.5373	4.40713e-05	-0.0687354	postcentral gyrus, right, bank of the central sulcus;postcentral gyrus, right, bank of the central sulcus;postcentral gyrus, right, bank of the central sulcus;postcentral gyrus, right, superior lateral aspect of gyrus;postcentral gyrus, right, superior lateral aspect of gyrus;postcentral gyrus, right, superior lateral aspect of gyrus;postcentral gyrus, right, inferior lateral aspect of gyrus;post…	fusiform gyrus, left, bank of the its;fusiform gyrus, left, lateral bank of gyrus;fusiform gyrus, left, bank of cos;fusiform gyrus, left, bank of the its;fusiform gyrus, left, lateral bank of gyrus;fusiform gyrus, left, bank of cos;fusiform gyrus, left, bank of the its;fusiform gyrus, left, lateral bank of gyrus;fusiform gyrus, left, bank of cos;fusiform gyrus, left, bank of the its;fusiform gyru…	194;281;275;86;149;153;20;40;35;18;64;39	112.833
right postcentral	48.1679	-10.7938	44.5496	left occipital fusiform	-19.7611	-76.9253	-14.5373	1.46904e-05	0.0900564	postcentral gyrus, right, bank of the central sulcus;postcentral gyrus, right, bank of the central sulcus;postcentral gyrus, right, bank of the central sulcus;postcentral gyrus, right, superior lateral aspect of gyrus;postcentral gyrus, right, superior lateral aspect of gyrus;postcentral gyrus, right, superior lateral aspect of gyrus;postcentral gyrus, right, inferior lateral aspect of gyrus;post…	fusiform gyrus, left, bank of the its;fusiform gyrus, left, lateral bank of gyrus;fusiform gyrus, left, bank of cos;fusiform gyrus, left, bank of the its;fusiform gyrus, left, lateral bank of gyrus;fusiform gyrus, left, bank of cos;fusiform gyrus, left, bank of the its;fusiform gyrus, left, lateral bank of gyrus;fusiform gyrus, left, bank of cos;fusiform gyrus, left, bank of the its;fusiform gyru…	194;281;275;86;149;153;20;40;35;18;64;39	112.833
left postcentral	-24.021	-31.3052	65.6421	left occipital fusiform	-19.7611	-76.9253	-14.5373	0.00205176	-0.105033	postcentral gyrus, left, bank of the central sulcus;postcentral gyrus, left, bank of the central sulcus;postcentral gyrus, left, bank of the central sulcus;postcentral gyrus, left, superior lateral aspect of gyrus;postcentral gyrus, left, superior lateral aspect of gyrus;postcentral gyrus, left, superior lateral aspect of gyrus;postcentral gyrus, left, inferior lateral aspect of gyrus;postcentral…	fusiform gyrus, left, bank of the its;fusiform gyrus, left, lateral bank of gyrus;fusiform gyrus, left, bank of cos;fusiform gyrus, left, bank of the its;fusiform gyrus, left, lateral bank of gyrus;fusiform gyrus, left, bank of cos;fusiform gyrus, left, bank of the its;fusiform gyrus, left, lateral bank of gyrus;fusiform gyrus, left, bank of cos;fusiform gyrus, left, bank of the its;fusiform gyru…	194;281;275;86;149;153;20;40;35;18;64;39	112.833
right parahippocampal posterior	26.9256	-31.752	-12.3966	vermis vi	1.9738	-67.0457	-21.9607	0.00904931	0.208169	parahippocampal gyrus, right, lateral bank of gyrus;parahippocampal gyrus, right, lateral bank of gyrus;parahippocampal gyrus, right, lateral bank of gyrus;parahippocampal gyrus, right, lateral bank of gyrus;parahippocampal gyrus, right, bank of the cos;parahippocampal gyrus, right, bank of the cos;parahippocampal gyrus, right, bank of the cos;parahippocampal gyrus, right, bank of the cos	VI, left, paravermis;VI, left, lateral hemisphere;VI, right, paravermis;VI, right, lateral hemisphere;VI, left, paravermis;VI, left, lateral hemisphere;VI, right, paravermis;VI, right, lateral hemisphere	113;158;113;158;69;93;69;93	108.25
left parahippocampal posterior	-23.7878	-34.2121	-12.7272	vermis vi	1.9738	-67.0457	-21.9607	0.015136	0.224859	parahippocampal gyrus, left, lateral bank of gyrus;parahippocampal gyrus, left, lateral bank of gyrus;parahippocampal gyrus, left, lateral bank of gyrus;parahippocampal gyrus, left, lateral bank of gyrus;parahippocampal gyrus, left, bank of the cos;parahippocampal gyrus, left, bank of the cos;parahippocampal gyrus, left, bank of the cos;parahippocampal gyrus, left, bank of the cos	VI, left, paravermis;VI, left, lateral hemisphere;VI, right, paravermis;VI, right, lateral hemisphere;VI, left, paravermis;VI, left, lateral hemisphere;VI, right, paravermis;VI, right, lateral hemisphere	113;158;113;158;69;93;69;93	108.25
left lingual	-8.9915	-73.6302	5.1428	right angular	51.7931	-56.862	24.1379	5.38649e-05	-0.170452	lingual gyrus, left, peristriate;lingual gyrus, left, peristriate;lingual gyrus, left, striate;lingual gyrus, left, striate	angular gyrus, right, superior bank of gyrus;angular gyrus, right, inferior bank of gyrus;angular gyrus, right, superior bank of gyrus;angular gyrus, right, inferior bank of gyrus	20;15;190;207	108
right lingual	0.1269	-87.0476	-5.9047	right angular	51.7931	-56.862	24.1379	4.89681e-06	-0.149841	lingual gyrus, right, peristriate;lingual gyrus, right, peristriate;lingual gyrus, right, striate;lingual gyrus, right, striate	angular gyrus, right, superior bank of gyrus;angular gyrus, right, inferior bank of gyrus;angular gyrus, right, superior bank of gyrus;angular gyrus, right, inferior bank of gyrus	20;15;190;207	108
left lingual	-11.1826	-54.7304	2.713	right angular	51.7931	-56.862	24.1379	0.000619447	0.0756675	lingual gyrus, left, peristriate;lingual gyrus, left, peristriate;lingual gyrus, left, striate;lingual gyrus, left, striate	angular gyrus, right, superior bank of gyrus;angular gyrus, right, inferior bank of gyrus;angular gyrus, right, superior bank of gyrus;angular gyrus, right, inferior bank of gyrus	20;15;190;207	108
right lingual	14.3076	-52.2657	-0.2237	right angular	51.7931	-56.862	24.1379	0.00119482	0.0141869	lingual gyrus, right, peristriate;lingual gyrus, right, peristriate;lingual gyrus, right, striate;lingual gyrus, right, striate	angular gyrus, right, superior bank of gyrus;angular gyrus, right, inferior bank of gyrus;angular gyrus, right, superior bank of gyrus;angular gyrus, right, inferior bank of gyrus	20;15;190;207	108
left lingual	-8.9915	-73.6302	5.1428	left angular	-50.1724	-59.931	23.6896	0.00471808	-0.195316	lingual gyrus, left, peristriate;lingual gyrus, left, peristriate;lingual gyrus, left, striate;lingual gyrus, left, striate	angular gyrus, left, superior bank of gyrus;angular gyrus, left, inferior bank of gyrus;angular gyrus, left, superior bank of gyrus;angular gyrus, left, inferior bank of gyrus	20;15;190;207	108
right lingual	0.1269	-87.0476	-5.9047	left angular	-50.1724	-59.931	23.6896	0.000205666	-0.148237	lingual gyrus, right, peristriate;lingual gyrus, right, peristriate;lingual gyrus, right, striate;lingual gyrus, right, striate	angular gyrus, left, superior bank of gyrus;angular gyrus, left, inferior bank of gyrus;angular gyrus, left, superior bank of gyrus;angular gyrus, left, inferior bank of gyrus	20;15;190;207	108
left lingual	-11.1826	-54.7304	2.713	left angular	-50.1724	-59.931	23.6896	0.00277894	0.0201935	lingual gyrus, left, peristriate;lingual gyrus, left, peristriate;lingual gyrus, left, striate;lingual gyrus, left, striate	angular gyrus, left, superior bank of gyrus;angular gyrus, left, inferior bank of gyrus;angular gyrus, left, superior bank of gyrus;angular gyrus, left, inferior bank of gyrus	20;15;190;207	108
right lingual	14.3076	-52.2657	-0.2237	left angular	-50.1724	-59.931	23.6896	0.0053718	-0.123896	lingual gyrus, right, peristriate;lingual gyrus, right, peristriate;lingual gyrus, right, striate;lingual gyrus, right, striate	angular gyrus, left, superior bank of gyrus;angular gyrus, left, inferior bank of gyrus;angular gyrus, left, superior bank of gyrus;angular gyrus, left, inferior bank of gyrus	20;15;190;207	108
left lingual	-8.9915	-73.6302	5.1428	right frontal pole	11.2427	66.8932	1.9805	3.18293e-05	-0.182325	lingual gyrus, left, peristriate;lingual gyrus, left, striate	frontal pole, right, superior aspect;frontal pole, right, superior aspect	23;189	106
right lingual	0.1269	-87.0476	-5.9047	right frontal pole	11.2427	66.8932	1.9805	0.000271773	-0.218222	lingual gyrus, right, peristriate;lingual gyrus, right, striate	frontal pole, right, superior aspect;frontal pole, right, superior aspect	23;189	106
left lingual	-11.1826	-54.7304	2.713	right frontal pole	11.2427	66.8932	1.9805	0.000244841	0.0730574	lingual gyrus, left, peristriate;lingual gyrus, left, striate	frontal pole, right, superior aspect;frontal pole, right, superior aspect	23;189	106
right lingual	14.3076	-52.2657	-0.2237	right frontal pole	11.2427	66.8932	1.9805	0.00159146	-0.043621	lingual gyrus, right, peristriate;lingual gyrus, right, striate	frontal pole, right, superior aspect;frontal pole, right, superior aspect	23;189	106
left lingual	-8.9915	-73.6302	5.1428	right frontal pole	25.6989	38.344	-16.258	0.00226722	-0.105364	lingual gyrus, left, peristriate;lingual gyrus, left, striate	frontal pole, right, superior aspect;frontal pole, right, superior aspect	23;189	106
right lingual	0.1269	-87.0476	-5.9047	right frontal pole	25.6989	38.344	-16.258	0.015682	-0.082375	lingual gyrus, right, peristriate;lingual gyrus, right, striate	frontal pole, right, superior aspect;frontal pole, right, superior aspect	23;189	106
left lingual	-11.1826	-54.7304	2.713	right frontal pole	25.6989	38.344	-16.258	0.00528611	-0.0940374	lingual gyrus, left, peristriate;lingual gyrus, left, striate	frontal pole, right, superior aspect;frontal pole, right, superior aspect	23;189	106
right lingual	14.3076	-52.2657	-0.2237	right frontal pole	25.6989	38.344	-16.258	0.0573564	-0.101788	lingual gyrus, right, peristriate;lingual gyrus, right, striate	frontal pole, right, superior aspect;frontal pole, right, superior aspect	23;189	106
left lingual	-8.9915	-73.6302	5.1428	right frontal pole	28.7307	58.6153	11.5384	0.00010773	-0.146447	lingual gyrus, left, peristriate;lingual gyrus, left, striate	frontal pole, right, superior aspect;frontal pole, right, superior aspect	23;189	106
right lingual	0.1269	-87.0476	-5.9047	right frontal pole	28.7307	58.6153	11.5384	0.000986708	-0.15247	lingual gyrus, right, peristriate;lingual gyrus, right, striate	frontal pole, right, superior aspect;frontal pole, right, superior aspect	23;189	106
left lingual	-11.1826	-54.7304	2.713	right frontal pole	28.7307	58.6153	11.5384	0.000511717	-0.196207	lingual gyrus, left, peristriate;lingual gyrus, left, striate	frontal pole, right, superior aspect;frontal pole, right, superior aspect	23;189	106
right lingual	14.3076	-52.2657	-0.2237	right frontal pole	28.7307	58.6153	11.5384	0.00296502	-0.188495	lingual gyrus, right, peristriate;lingual gyrus, right, striate	frontal pole, right, superior aspect;frontal pole, right, superior aspect	23;189	106
left lingual	-8.9915	-73.6302	5.1428	right frontal pole	10.5306	59.3061	-17.3469	0.000254634	-0.149736	lingual gyrus, left, peristriate;lingual gyrus, left, striate	frontal pole, right, superior aspect;frontal pole, right, superior aspect	23;189	106
right lingual	0.1269	-87.0476	-5.9047	right frontal pole	10.5306	59.3061	-17.3469	0.00172613	-0.19106	lingual gyrus, right, peristriate;lingual gyrus, right, striate	frontal pole, right, superior aspect;frontal pole, right, superior aspect	23;189	106
left lingual	-11.1826	-54.7304	2.713	right frontal pole	10.5306	59.3061	-17.3469	0.000572927	0.0711465	lingual gyrus, left, peristriate;lingual gyrus, left, striate	frontal pole, right, superior aspect;frontal pole, right, superior aspect	23;189	106
right lingual	14.3076	-52.2657	-0.2237	right frontal pole	10.5306	59.3061	-17.3469	0.00714935	-0.0202733	lingual gyrus, right, peristriate;lingual gyrus, right, striate	frontal pole, right, superior aspect;frontal pole, right, superior aspect	23;189	106
left lingual	-8.9915	-73.6302	5.1428	right frontal pole	15.3777	46	43.1111	2.44841e-05	-0.28671	lingual gyrus, left, peristriate;lingual gyrus, left, striate	frontal pole, right, superior aspect;frontal pole, right, superior aspect	23;189	106
right lingual	0.1269	-87.0476	-5.9047	right frontal pole	15.3777	46	43.1111	4.89681e-06	-0.223443	lingual gyrus, right, peristriate;lingual gyrus, right, striate	frontal pole, right, superior aspect;frontal pole, right, superior aspect	23;189	106
left lingual	-11.1826	-54.7304	2.713	right frontal pole	15.3777	46	43.1111	4.65197e-05	-0.110439	lingual gyrus, left, peristriate;lingual gyrus, left, striate	frontal pole, right, superior aspect;frontal pole, right, superior aspect	23;189	106
right lingual	14.3076	-52.2657	-0.2237	right frontal pole	15.3777	46	43.1111	4.65197e-05	-0.209934	lingual gyrus, right, peristriate;lingual gyrus, right, striate	frontal pole, right, superior aspect;frontal pole, right, superior aspect	23;189	106
left lingual	-8.9915	-73.6302	5.1428	right frontal pole	31.3445	45.1596	28.3361	3.91745e-05	-0.0468967	lingual gyrus, left, peristriate;lingual gyrus, left, striate	frontal pole, right, superior aspect;frontal pole, right, superior aspect	23;189	106
right lingual	0.1269	-87.0476	-5.9047	right frontal pole	31.3445	45.1596	28.3361	0.000239944	-0.0602925	lingual gyrus, right, peristriate;lingual gyrus, right, striate	frontal pole, right, superior aspect;frontal pole, right, superior aspect	23;189	106
left lingual	-11.1826	-54.7304	2.713	right frontal pole	31.3445	45.1596	28.3361	0.000271773	-0.23582	lingual gyrus, left, peristriate;lingual gyrus, left, striate	frontal pole, right, superior aspect;frontal pole, right, superior aspect	23;189	106
right lingual	14.3076	-52.2657	-0.2237	right frontal pole	31.3445	45.1596	28.3361	0.000994053	-0.146344	lingual gyrus, right, peristriate;lingual gyrus, right, striate	frontal pole, right, superior aspect;frontal pole, right, superior aspect	23;189	106
left lingual	-8.9915	-73.6302	5.1428	right frontal pole	43.4576	44.6779	9.3559	0.000925497	-0.0806938	lingual gyrus, left, peristriate;lingual gyrus, left, striate	frontal pole, right, superior aspect;frontal pole, right, superior aspect	23;189	106
right lingual	0.1269	-87.0476	-5.9047	right frontal pole	43.4576	44.6779	9.3559	0.00457362	-0.0584315	lingual gyrus, right, peristriate;lingual gyrus, right, striate	frontal pole, right, superior aspect;frontal pole, right, superior aspect	23;189	106
left lingual	-11.1826	-54.7304	2.713	right frontal pole	43.4576	44.6779	9.3559	0.00228681	-0.289144	lingual gyrus, left, peristriate;lingual gyrus, left, striate	frontal pole, right, superior aspect;frontal pole, right, superior aspect	23;189	106
right lingual	14.3076	-52.2657	-0.2237	right frontal pole	43.4576	44.6779	9.3559	0.0164729	-0.206147	lingual gyrus, right, peristriate;lingual gyrus, right, striate	frontal pole, right, superior aspect;frontal pole, right, superior aspect	23;189	106
left lingual	-8.9915	-73.6302	5.1428	right frontal pole	13.6831	60.3366	24.5148	3.67261e-05	-0.266052	lingual gyrus, left, peristriate;lingual gyrus, left, striate	frontal pole, right, superior aspect;frontal pole, right, superior aspect	23;189	106
right lingual	0.1269	-87.0476	-5.9047	right frontal pole	13.6831	60.3366	24.5148	8.32458e-05	-0.232647	lingual gyrus, right, peristriate;lingual gyrus, right, striate	frontal pole, right, superior aspect;frontal pole, right, superior aspect	23;189	106
left lingual	-11.1826	-54.7304	2.713	right frontal pole	13.6831	60.3366	24.5148	0.000200769	-0.139156	lingual gyrus, left, peristriate;lingual gyrus, left, striate	frontal pole, right, superior aspect;frontal pole, right, superior aspect	23;189	106
right lingual	14.3076	-52.2657	-0.2237	right frontal pole	13.6831	60.3366	24.5148	0.000472542	-0.214515	lingual gyrus, right, peristriate;lingual gyrus, right, striate	frontal pole, right, superior aspect;frontal pole, right, superior aspect	23;189	106
left lingual	-8.9915	-73.6302	5.1428	right frontal pole	31.5929	57.292	-7.4336	0.000607205	-0.186543	lingual gyrus, left, peristriate;lingual gyrus, left, striate	frontal pole, right, superior aspect;frontal pole, right, superior aspect	23;189	106
right lingual	0.1269	-87.0476	-5.9047	right frontal pole	31.5929	57.292	-7.4336	0.00457607	-0.172932	lingual gyrus, right, peristriate;lingual gyrus, right, striate	frontal pole, right, superior aspect;frontal pole, right, superior aspect	23;189	106
left lingual	-11.1826	-54.7304	2.713	right frontal pole	31.5929	57.292	-7.4336	0.0016184	-0.191452	lingual gyrus, left, peristriate;lingual gyrus, left, striate	frontal pole, right, superior aspect;frontal pole, right, superior aspect	23;189	106
right lingual	14.3076	-52.2657	-0.2237	right frontal pole	31.5929	57.292	-7.4336	0.0190413	-0.206226	lingual gyrus, right, peristriate;lingual gyrus, right, striate	frontal pole, right, superior aspect;frontal pole, right, superior aspect	23;189	106
left lingual	-8.9915	-73.6302	5.1428	right frontal pole	45.0204	39.551	-11.2653	0.00125848	-0.215547	lingual gyrus, left, peristriate;lingual gyrus, left, striate	frontal pole, right, superior aspect;frontal pole, right, superior aspect	23;189	106
right lingual	0.1269	-87.0476	-5.9047	right frontal pole	45.0204	39.551	-11.2653	0.00674046	-0.155472	lingual gyrus, right, peristriate;lingual gyrus, right, striate	frontal pole, right, superior aspect;frontal pole, right, superior aspect	23;189	106
left lingual	-11.1826	-54.7304	2.713	right frontal pole	45.0204	39.551	-11.2653	0.00262959	-0.286392	lingual gyrus, left, peristriate;lingual gyrus, left, striate	frontal pole, right, superior aspect;frontal pole, right, superior aspect	23;189	106
right lingual	14.3076	-52.2657	-0.2237	right frontal pole	45.0204	39.551	-11.2653	0.0242025	-0.262932	lingual gyrus, right, peristriate;lingual gyrus, right, striate	frontal pole, right, superior aspect;frontal pole, right, superior aspect	23;189	106
left lingual	-8.9915	-73.6302	5.1428	left frontal pole	-28.0571	55.3714	13.2571	0.00220112	-0.113629	lingual gyrus, left, peristriate;lingual gyrus, left, striate	frontal pole, left, superior aspect;frontal pole, left, superior aspect	23;189	106
right lingual	0.1269	-87.0476	-5.9047	left frontal pole	-28.0571	55.3714	13.2571	0.000874081	-0.0958527	lingual gyrus, right, peristriate;lingual gyrus, right, striate	frontal pole, left, superior aspect;frontal pole, left, superior aspect	23;189	106
left lingual	-11.1826	-54.7304	2.713	left frontal pole	-28.0571	55.3714	13.2571	0.00067576	-0.144932	lingual gyrus, left, peristriate;lingual gyrus, left, striate	frontal pole, left, superior aspect;frontal pole, left, superior aspect	23;189	106
right lingual	14.3076	-52.2657	-0.2237	left frontal pole	-28.0571	55.3714	13.2571	0.000423574	-0.22218	lingual gyrus, right, peristriate;lingual gyrus, right, striate	frontal pole, left, superior aspect;frontal pole, left, superior aspect	23;189	106
left lingual	-8.9915	-73.6302	5.1428	left frontal pole	-44.6067	40.4719	-11.0112	0.00586148	-0.240956	lingual gyrus, left, peristriate;lingual gyrus, left, striate	frontal pole, left, superior aspect;frontal pole, left, superior aspect	23;189	106
right lingual	0.1269	-87.0476	-5.9047	left frontal pole	-44.6067	40.4719	-11.0112	0.00259776	-0.179016	lingual gyrus, right, peristriate;lingual gyrus, right, striate	frontal pole, left, superior aspect;frontal pole, left, superior aspect	23;189	106
left lingual	-11.1826	-54.7304	2.713	left frontal pole	-44.6067	40.4719	-11.0112	0.0011581	-0.223054	lingual gyrus, left, peristriate;lingual gyrus, left, striate	frontal pole, left, superior aspect;frontal pole, left, superior aspect	23;189	106
right lingual	14.3076	-52.2657	-0.2237	left frontal pole	-44.6067	40.4719	-11.0112	0.000815319	-0.308108	lingual gyrus, right, peristriate;lingual gyrus, right, striate	frontal pole, left, superior aspect;frontal pole, left, superior aspect	23;189	106
left lingual	-8.9915	-73.6302	5.1428	left frontal pole	-14.4943	44.9662	42.6966	0.000186079	-0.257092	lingual gyrus, left, peristriate;lingual gyrus, left, striate	frontal pole, left, superior aspect;frontal pole, left, superior aspect	23;189	106
right lingual	0.1269	-87.0476	-5.9047	left frontal pole	-14.4943	44.9662	42.6966	5.87617e-05	-0.19467	lingual gyrus, right, peristriate;lingual gyrus, right, striate	frontal pole, left, superior aspect;frontal pole, left, superior aspect	23;189	106
left lingual	-11.1826	-54.7304	2.713	left frontal pole	-14.4943	44.9662	42.6966	4.89681e-05	-0.040716	lingual gyrus, left, peristriate;lingual gyrus, left, striate	frontal pole, left, superior aspect;frontal pole, left, superior aspect	23;189	106
right lingual	14.3076	-52.2657	-0.2237	left frontal pole	-14.4943	44.9662	42.6966	5.63133e-05	-0.208071	lingual gyrus, right, peristriate;lingual gyrus, right, striate	frontal pole, left, superior aspect;frontal pole, left, superior aspect	23;189	106
left lingual	-8.9915	-73.6302	5.1428	left frontal pole	-10.8932	66.6213	2.0194	0.0020689	-0.161973	lingual gyrus, left, peristriate;lingual gyrus, left, striate	frontal pole, left, superior aspect;frontal pole, left, superior aspect	23;189	106
right lingual	0.1269	-87.0476	-5.9047	left frontal pole	-10.8932	66.6213	2.0194	0.00111892	-0.192857	lingual gyrus, right, peristriate;lingual gyrus, right, striate	frontal pole, left, superior aspect;frontal pole, left, superior aspect	23;189	106
left lingual	-11.1826	-54.7304	2.713	left frontal pole	-10.8932	66.6213	2.0194	0.000487233	0.102015	lingual gyrus, left, peristriate;lingual gyrus, left, striate	frontal pole, left, superior aspect;frontal pole, left, superior aspect	23;189	106
right lingual	14.3076	-52.2657	-0.2237	left frontal pole	-10.8932	66.6213	2.0194	0.000448058	-0.064312	lingual gyrus, right, peristriate;lingual gyrus, right, striate	frontal pole, left, superior aspect;frontal pole, left, superior aspect	23;189	106
left lingual	-8.9915	-73.6302	5.1428	left frontal pole	-43.009	42.5045	10.4144	0.00414515	-0.0962734	lingual gyrus, left, peristriate;lingual gyrus, left, striate	frontal pole, left, superior aspect;frontal pole, left, superior aspect	23;189	106
right lingual	0.1269	-87.0476	-5.9047	left frontal pole	-43.009	42.5045	10.4144	0.00142987	-0.0712879	lingual gyrus, right, peristriate;lingual gyrus, right, striate	frontal pole, left, superior aspect;frontal pole, left, superior aspect	23;189	106
left lingual	-11.1826	-54.7304	2.713	left frontal pole	-43.009	42.5045	10.4144	0.000954878	-0.257915	lingual gyrus, left, peristriate;lingual gyrus, left, striate	frontal pole, left, superior aspect;frontal pole, left, superior aspect	23;189	106
right lingual	14.3076	-52.2657	-0.2237	left frontal pole	-43.009	42.5045	10.4144	0.000604756	-0.251189	lingual gyrus, right, peristriate;lingual gyrus, right, striate	frontal pole, left, superior aspect;frontal pole, left, superior aspect	23;189	106
left lingual	-8.9915	-73.6302	5.1428	left frontal pole	-26.55	39.7	-15.65	0.0285362	-0.125656	lingual gyrus, left, peristriate;lingual gyrus, left, striate	frontal pole, left, superior aspect;frontal pole, left, superior aspect	23;189	106
right lingual	0.1269	-87.0476	-5.9047	left frontal pole	-26.55	39.7	-15.65	0.0141542	-0.104003	lingual gyrus, right, peristriate;lingual gyrus, right, striate	frontal pole, left, superior aspect;frontal pole, left, superior aspect	23;189	106
left lingual	-11.1826	-54.7304	2.713	left frontal pole	-26.55	39.7	-15.65	0.00632668	-0.129591	lingual gyrus, left, peristriate;lingual gyrus, left, striate	frontal pole, left, superior aspect;frontal pole, left, superior aspect	23;189	106
right lingual	14.3076	-52.2657	-0.2237	left frontal pole	-26.55	39.7	-15.65	0.00432878	-0.166159	lingual gyrus, right, peristriate;lingual gyrus, right, striate	frontal pole, left, superior aspect;frontal pole, left, superior aspect	23;189	106
left lingual	-8.9915	-73.6302	5.1428	left frontal pole	-11.9793	60.0618	24.6185	0.000528856	-0.240267	lingual gyrus, left, peristriate;lingual gyrus, left, striate	frontal pole, left, superior aspect;frontal pole, left, superior aspect	23;189	106
right lingual	0.1269	-87.0476	-5.9047	left frontal pole	-11.9793	60.0618	24.6185	0.000237495	-0.206947	lingual gyrus, right, peristriate;lingual gyrus, right, striate	frontal pole, left, superior aspect;frontal pole, left, superior aspect	23;189	106
left lingual	-11.1826	-54.7304	2.713	left frontal pole	-11.9793	60.0618	24.6185	0.000217908	-0.0401993	lingual gyrus, left, peristriate;lingual gyrus, left, striate	frontal pole, left, superior aspect;frontal pole, left, superior aspect	23;189	106
right lingual	14.3076	-52.2657	-0.2237	left frontal pole	-11.9793	60.0618	24.6185	6.85554e-05	-0.194316	lingual gyrus, right, peristriate;lingual gyrus, right, striate	frontal pole, left, superior aspect;frontal pole, left, superior aspect	23;189	106
left lingual	-8.9915	-73.6302	5.1428	left frontal pole	-10	58.1702	-17.0212	0.00931863	-0.154054	lingual gyrus, left, peristriate;lingual gyrus, left, striate	frontal pole, left, superior aspect;frontal pole, left, superior aspect	23;189	106
right lingual	0.1269	-87.0476	-5.9047	left frontal pole	-10	58.1702	-17.0212	0.00532283	-0.17972	lingual gyrus, right, peristriate;lingual gyrus, right, striate	frontal pole, left, superior aspect;frontal pole, left, superior aspect	23;189	106
left lingual	-11.1826	-54.7304	2.713	left frontal pole	-10	58.1702	-17.0212	0.00206156	0.0755794	lingual gyrus, left, peristriate;lingual gyrus, left, striate	frontal pole, left, superior aspect;frontal pole, left, superior aspect	23;189	106
right lingual	14.3076	-52.2657	-0.2237	left frontal pole	-10	58.1702	-17.0212	0.0014519	-0.0460774	lingual gyrus, right, peristriate;lingual gyrus, right, striate	frontal pole, left, superior aspect;frontal pole, left, superior aspect	23;189	106
left lingual	-8.9915	-73.6302	5.1428	left frontal pole	-30.9122	58.1052	-5.6842	0.00781286	-0.208758	lingual gyrus, left, peristriate;lingual gyrus, left, striate	frontal pole, left, superior aspect;frontal pole, left, superior aspect	23;189	106
right lingual	0.1269	-87.0476	-5.9047	left frontal pole	-30.9122	58.1052	-5.6842	0.00377789	-0.189239	lingual gyrus, right, peristriate;lingual gyrus, right, striate	frontal pole, left, superior aspect;frontal pole, left, superior aspect	23;189	106
left lingual	-11.1826	-54.7304	2.713	left frontal pole	-30.9122	58.1052	-5.6842	0.00150822	-0.144448	lingual gyrus, left, peristriate;lingual gyrus, left, striate	frontal pole, left, superior aspect;frontal pole, left, superior aspect	23;189	106
right lingual	14.3076	-52.2657	-0.2237	left frontal pole	-30.9122	58.1052	-5.6842	0.00106016	-0.25715	lingual gyrus, right, peristriate;lingual gyrus, right, striate	frontal pole, left, superior aspect;frontal pole, left, superior aspect	23;189	106
left lingual	-8.9915	-73.6302	5.1428	left frontal pole	-31.1282	42.4444	30.3589	0.00067576	-0.0275362	lingual gyrus, left, peristriate;lingual gyrus, left, striate	frontal pole, left, superior aspect;frontal pole, left, superior aspect	23;189	106
right lingual	0.1269	-87.0476	-5.9047	left frontal pole	-31.1282	42.4444	30.3589	0.000178734	-0.0290164	lingual gyrus, right, peristriate;lingual gyrus, right, striate	frontal pole, left, superior aspect;frontal pole, left, superior aspect	23;189	106
left lingual	-11.1826	-54.7304	2.713	left frontal pole	-31.1282	42.4444	30.3589	0.000274221	-0.191186	lingual gyrus, left, peristriate;lingual gyrus, left, striate	frontal pole, left, superior aspect;frontal pole, left, superior aspect	23;189	106
right lingual	14.3076	-52.2657	-0.2237	left frontal pole	-31.1282	42.4444	30.3589	6.12102e-05	-0.175551	lingual gyrus, right, peristriate;lingual gyrus, right, striate	frontal pole, left, superior aspect;frontal pole, left, superior aspect	23;189	106
left occipital fusiform	-39.6774	-70.387	-17.2473	vermis vi	1.9738	-67.0457	-21.9607	0.0809663	0.328117	fusiform gyrus, left, bank of the its;fusiform gyrus, left, bank of the its;fusiform gyrus, left, bank of the its;fusiform gyrus, left, bank of the its;fusiform gyrus, left, lateral bank of gyrus;fusiform gyrus, left, lateral bank of gyrus;fusiform gyrus, left, lateral bank of gyrus;fusiform gyrus, left, lateral bank of gyrus;fusiform gyrus, left, bank of cos;fusiform gyrus, left, bank of cos;fus…	VI, left, paravermis;VI, left, lateral hemisphere;VI, right, paravermis;VI, right, lateral hemisphere;VI, left, paravermis;VI, left, lateral hemisphere;VI, right, paravermis;VI, right, lateral hemisphere;VI, left, paravermis;VI, left, lateral hemisphere;VI, right, paravermis;VI, right, lateral hemisphere	27;49;27;49;162;207;162;207;83;98;83;98	104.333
right occipital fusiform	22.5562	-71.298	-11.9205	vermis vi	1.9738	-67.0457	-21.9607	0.312284	0.49292	fusiform gyrus, right, bank of the its;fusiform gyrus, right, bank of the its;fusiform gyrus, right, bank of the its;fusiform gyrus, right, bank of the its;fusiform gyrus, right, lateral bank of gyrus;fusiform gyrus, right, lateral bank of gyrus;fusiform gyrus, right, lateral bank of gyrus;fusiform gyrus, right, lateral bank of gyrus;fusiform gyrus, right, bank of cos;fusiform gyrus, right, bank …	VI, left, paravermis;VI, left, lateral hemisphere;VI, right, paravermis;VI, right, lateral hemisphere;VI, left, paravermis;VI, left, lateral hemisphere;VI, right, paravermis;VI, right, lateral hemisphere;VI, left, paravermis;VI, left, lateral hemisphere;VI, right, paravermis;VI, right, lateral hemisphere	27;49;27;49;162;207;162;207;83;98;83;98	104.333
left occipital fusiform	-19.7611	-76.9253	-14.5373	vermis vi	1.9738	-67.0457	-21.9607	0.309958	0.511688	fusiform gyrus, left, bank of the its;fusiform gyrus, left, bank of the its;fusiform gyrus, left, bank of the its;fusiform gyrus, left, bank of the its;fusiform gyrus, left, lateral bank of gyrus;fusiform gyrus, left, lateral bank of gyrus;fusiform gyrus, left, lateral bank of gyrus;fusiform gyrus, left, lateral bank of gyrus;fusiform gyrus, left, bank of cos;fusiform gyrus, left, bank of cos;fus…	VI, left, paravermis;VI, left, lateral hemisphere;VI, right, paravermis;VI, right, lateral hemisphere;VI, left, paravermis;VI, left, lateral hemisphere;VI, right, paravermis;VI, right, lateral hemisphere;VI, left, paravermis;VI, left, lateral hemisphere;VI, right, paravermis;VI, right, lateral hemisphere	27;49;27;49;162;207;162;207;83;98;83;98	104.333
left cingulate anterior	-0.3265	32.0408	19.6734	right postcentral	38.6178	-26.5528	59.1219	0.000362364	-0.128208	cingulate gyrus, frontal part, left, inferior bank of gyrus;cingulate gyrus, frontal part, left, inferior bank of gyrus;cingulate gyrus, frontal part, left, inferior bank of gyrus;cingulate gyrus, frontal part, left, inferior bank of gyrus	postcentral gyrus, right, bank of the central sulcus;postcentral gyrus, right, superior lateral aspect of gyrus;postcentral gyrus, right, inferior lateral aspect of gyrus;postcentral gyrus, right, bank of the posterior central sulcus	218;128;36;32	103.5
right cingulate anterior	0.7301	6.9206	39.0158	right postcentral	38.6178	-26.5528	59.1219	0.00023015	0.221911	cingulate gyrus, frontal part, right, inferior bank of gyrus;cingulate gyrus, frontal part, right, inferior bank of gyrus;cingulate gyrus, frontal part, right, inferior bank of gyrus;cingulate gyrus, frontal part, right, inferior bank of gyrus	postcentral gyrus, right, bank of the central sulcus;postcentral gyrus, right, superior lateral aspect of gyrus;postcentral gyrus, right, inferior lateral aspect of gyrus;postcentral gyrus, right, bank of the posterior central sulcus	218;128;36;32	103.5
right cingulate anterior	0.4827	22.6551	35.1034	right postcentral	38.6178	-26.5528	59.1219	0.000284015	-0.0490619	cingulate gyrus, frontal part, right, inferior bank of gyrus;cingulate gyrus, frontal part, right, inferior bank of gyrus;cingulate gyrus, frontal part, right, inferior bank of gyrus;cingulate gyrus, frontal part, right, inferior bank of gyrus	postcentral gyrus, right, bank of the central sulcus;postcentral gyrus, right, superior lateral aspect of gyrus;postcentral gyrus, right, inferior lateral aspect of gyrus;postcentral gyrus, right, bank of the posterior central sulcus	218;128;36;32	103.5
left cingulate anterior	-0.3265	32.0408	19.6734	right postcentral	60.074	-9.2592	28.1481	4.89681e-06	-0.093798	cingulate gyrus, frontal part, left, inferior bank of gyrus;cingulate gyrus, frontal part, left, inferior bank of gyrus;cingulate gyrus, frontal part, left, inferior bank of gyrus;cingulate gyrus, frontal part, left, inferior bank of gyrus	postcentral gyrus, right, bank of the central sulcus;postcentral gyrus, right, superior lateral aspect of gyrus;postcentral gyrus, right, inferior lateral aspect of gyrus;postcentral gyrus, right, bank of the posterior central sulcus	218;128;36;32	103.5
right cingulate anterior	0.7301	6.9206	39.0158	right postcentral	60.074	-9.2592	28.1481	8.56942e-05	0.314431	cingulate gyrus, frontal part, right, inferior bank of gyrus;cingulate gyrus, frontal part, right, inferior bank of gyrus;cingulate gyrus, frontal part, right, inferior bank of gyrus;cingulate gyrus, frontal part, right, inferior bank of gyrus	postcentral gyrus, right, bank of the central sulcus;postcentral gyrus, right, superior lateral aspect of gyrus;postcentral gyrus, right, inferior lateral aspect of gyrus;postcentral gyrus, right, bank of the posterior central sulcus	218;128;36;32	103.5
right cingulate anterior	0.4827	22.6551	35.1034	right postcentral	60.074	-9.2592	28.1481	7.10038e-05	0.0160536	cingulate gyrus, frontal part, right, inferior bank of gyrus;cingulate gyrus, frontal part, right, inferior bank of gyrus;cingulate gyrus, frontal part, right, inferior bank of gyrus;cingulate gyrus, frontal part, right, inferior bank of gyrus	postcentral gyrus, right, bank of the central sulcus;postcentral gyrus, right, superior lateral aspect of gyrus;postcentral gyrus, right, inferior lateral aspect of gyrus;postcentral gyrus, right, bank of the posterior central sulcus	218;128;36;32	103.5
left cingulate anterior	-0.3265	32.0408	19.6734	right postcentral	11.7815	-41.5966	69.21	0.000235047	-0.137472	cingulate gyrus, frontal part, left, inferior bank of gyrus;cingulate gyrus, frontal part, left, inferior bank of gyrus;cingulate gyrus, frontal part, left, inferior bank of gyrus;cingulate gyrus, frontal part, left, inferior bank of gyrus	postcentral gyrus, right, bank of the central sulcus;postcentral gyrus, right, superior lateral aspect of gyrus;postcentral gyrus, right, inferior lateral aspect of gyrus;postcentral gyrus, right, bank of the posterior central sulcus	218;128;36;32	103.5
right cingulate anterior	0.7301	6.9206	39.0158	right postcentral	11.7815	-41.5966	69.21	0.00132948	0.240836	cingulate gyrus, frontal part, right, inferior bank of gyrus;cingulate gyrus, frontal part, right, inferior bank of gyrus;cingulate gyrus, frontal part, right, inferior bank of gyrus;cingulate gyrus, frontal part, right, inferior bank of gyrus	postcentral gyrus, right, bank of the central sulcus;postcentral gyrus, right, superior lateral aspect of gyrus;postcentral gyrus, right, inferior lateral aspect of gyrus;postcentral gyrus, right, bank of the posterior central sulcus	218;128;36;32	103.5
right cingulate anterior	0.4827	22.6551	35.1034	right postcentral	11.7815	-41.5966	69.21	0.000355019	-0.0739266	cingulate gyrus, frontal part, right, inferior bank of gyrus;cingulate gyrus, frontal part, right, inferior bank of gyrus;cingulate gyrus, frontal part, right, inferior bank of gyrus;cingulate gyrus, frontal part, right, inferior bank of gyrus	postcentral gyrus, right, bank of the central sulcus;postcentral gyrus, right, superior lateral aspect of gyrus;postcentral gyrus, right, inferior lateral aspect of gyrus;postcentral gyrus, right, bank of the posterior central sulcus	218;128;36;32	103.5
left cingulate anterior	-0.3265	32.0408	19.6734	right postcentral	48.1679	-10.7938	44.5496	0.000217908	-0.106336	cingulate gyrus, frontal part, left, inferior bank of gyrus;cingulate gyrus, frontal part, left, inferior bank of gyrus;cingulate gyrus, frontal part, left, inferior bank of gyrus;cingulate gyrus, frontal part, left, inferior bank of gyrus	postcentral gyrus, right, bank of the central sulcus;postcentral gyrus, right, superior lateral aspect of gyrus;postcentral gyrus, right, inferior lateral aspect of gyrus;postcentral gyrus, right, bank of the posterior central sulcus	218;128;36;32	103.5
right cingulate anterior	0.7301	6.9206	39.0158	right postcentral	48.1679	-10.7938	44.5496	0.000732073	0.455087	cingulate gyrus, frontal part, right, inferior bank of gyrus;cingulate gyrus, frontal part, right, inferior bank of gyrus;cingulate gyrus, frontal part, right, inferior bank of gyrus;cingulate gyrus, frontal part, right, inferior bank of gyrus	postcentral gyrus, right, bank of the central sulcus;postcentral gyrus, right, superior lateral aspect of gyrus;postcentral gyrus, right, inferior lateral aspect of gyrus;postcentral gyrus, right, bank of the posterior central sulcus	218;128;36;32	103.5
right cingulate anterior	0.4827	22.6551	35.1034	right postcentral	48.1679	-10.7938	44.5496	0.000519062	0.0567303	cingulate gyrus, frontal part, right, inferior bank of gyrus;cingulate gyrus, frontal part, right, inferior bank of gyrus;cingulate gyrus, frontal part, right, inferior bank of gyrus;cingulate gyrus, frontal part, right, inferior bank of gyrus	postcentral gyrus, right, bank of the central sulcus;postcentral gyrus, right, superior lateral aspect of gyrus;postcentral gyrus, right, inferior lateral aspect of gyrus;postcentral gyrus, right, bank of the posterior central sulcus	218;128;36;32	103.5
left cingulate anterior	-0.3265	32.0408	19.6734	left postcentral	-10.4952	-41.8095	68.7238	0.000511717	-0.128136	cingulate gyrus, frontal part, left, inferior bank of gyrus;cingulate gyrus, frontal part, left, inferior bank of gyrus;cingulate gyrus, frontal part, left, inferior bank of gyrus;cingulate gyrus, frontal part, left, inferior bank of gyrus	postcentral gyrus, left, bank of the central sulcus;postcentral gyrus, left, superior lateral aspect of gyrus;postcentral gyrus, left, inferior lateral aspect of gyrus;postcentral gyrus, left, bank of the posterior central sulcus	218;128;36;32	103.5
right cingulate anterior	0.7301	6.9206	39.0158	left postcentral	-10.4952	-41.8095	68.7238	0.00246554	0.23941	cingulate gyrus, frontal part, right, inferior bank of gyrus;cingulate gyrus, frontal part, right, inferior bank of gyrus;cingulate gyrus, frontal part, right, inferior bank of gyrus;cingulate gyrus, frontal part, right, inferior bank of gyrus	postcentral gyrus, left, bank of the central sulcus;postcentral gyrus, left, superior lateral aspect of gyrus;postcentral gyrus, left, inferior lateral aspect of gyrus;postcentral gyrus, left, bank of the posterior central sulcus	218;128;36;32	103.5
right cingulate anterior	0.4827	22.6551	35.1034	left postcentral	-10.4952	-41.8095	68.7238	0.00096712	-0.0627492	cingulate gyrus, frontal part, right, inferior bank of gyrus;cingulate gyrus, frontal part, right, inferior bank of gyrus;cingulate gyrus, frontal part, right, inferior bank of gyrus;cingulate gyrus, frontal part, right, inferior bank of gyrus	postcentral gyrus, left, bank of the central sulcus;postcentral gyrus, left, superior lateral aspect of gyrus;postcentral gyrus, left, inferior lateral aspect of gyrus;postcentral gyrus, left, bank of the posterior central sulcus	218;128;36;32	103.5
left cingulate anterior	-0.3265	32.0408	19.6734	left postcentral	-59.2035	-12.4778	27.6814	4.89681e-06	-0.115575	cingulate gyrus, frontal part, left, inferior bank of gyrus;cingulate gyrus, frontal part, left, inferior bank of gyrus;cingulate gyrus, frontal part, left, inferior bank of gyrus;cingulate gyrus, frontal part, left, inferior bank of gyrus	postcentral gyrus, left, bank of the central sulcus;postcentral gyrus, left, superior lateral aspect of gyrus;postcentral gyrus, left, inferior lateral aspect of gyrus;postcentral gyrus, left, bank of the posterior central sulcus	218;128;36;32	103.5
right cingulate anterior	0.7301	6.9206	39.0158	left postcentral	-59.2035	-12.4778	27.6814	7.34522e-06	0.289628	cingulate gyrus, frontal part, right, inferior bank of gyrus;cingulate gyrus, frontal part, right, inferior bank of gyrus;cingulate gyrus, frontal part, right, inferior bank of gyrus;cingulate gyrus, frontal part, right, inferior bank of gyrus	postcentral gyrus, left, bank of the central sulcus;postcentral gyrus, left, superior lateral aspect of gyrus;postcentral gyrus, left, inferior lateral aspect of gyrus;postcentral gyrus, left, bank of the posterior central sulcus	218;128;36;32	103.5
right cingulate anterior	0.4827	22.6551	35.1034	left postcentral	-59.2035	-12.4778	27.6814	8.56942e-05	0.00433088	cingulate gyrus, frontal part, right, inferior bank of gyrus;cingulate gyrus, frontal part, right, inferior bank of gyrus;cingulate gyrus, frontal part, right, inferior bank of gyrus;cingulate gyrus, frontal part, right, inferior bank of gyrus	postcentral gyrus, left, bank of the central sulcus;postcentral gyrus, left, superior lateral aspect of gyrus;postcentral gyrus, left, inferior lateral aspect of gyrus;postcentral gyrus, left, bank of the posterior central sulcus	218;128;36;32	103.5
left cingulate anterior	-0.3265	32.0408	19.6734	left postcentral	-40.1374	-24.3511	60.3053	0.00012242	-0.135992	cingulate gyrus, frontal part, left, inferior bank of gyrus;cingulate gyrus, frontal part, left, inferior bank of gyrus;cingulate gyrus, frontal part, left, inferior bank of gyrus;cingulate gyrus, frontal part, left, inferior bank of gyrus	postcentral gyrus, left, bank of the central sulcus;postcentral gyrus, left, superior lateral aspect of gyrus;postcentral gyrus, left, inferior lateral aspect of gyrus;postcentral gyrus, left, bank of the posterior central sulcus	218;128;36;32	103.5
right cingulate anterior	0.7301	6.9206	39.0158	left postcentral	-40.1374	-24.3511	60.3053	0.000144456	0.202724	cingulate gyrus, frontal part, right, inferior bank of gyrus;cingulate gyrus, frontal part, right, inferior bank of gyrus;cingulate gyrus, frontal part, right, inferior bank of gyrus;cingulate gyrus, frontal part, right, inferior bank of gyrus	postcentral gyrus, left, bank of the central sulcus;postcentral gyrus, left, superior lateral aspect of gyrus;postcentral gyrus, left, inferior lateral aspect of gyrus;postcentral gyrus, left, bank of the posterior central sulcus	218;128;36;32	103.5
right cingulate anterior	0.4827	22.6551	35.1034	left postcentral	-40.1374	-24.3511	60.3053	0.000665966	-0.0568037	cingulate gyrus, frontal part, right, inferior bank of gyrus;cingulate gyrus, frontal part, right, inferior bank of gyrus;cingulate gyrus, frontal part, right, inferior bank of gyrus;cingulate gyrus, frontal part, right, inferior bank of gyrus	postcentral gyrus, left, bank of the central sulcus;postcentral gyrus, left, superior lateral aspect of gyrus;postcentral gyrus, left, inferior lateral aspect of gyrus;postcentral gyrus, left, bank of the posterior central sulcus	218;128;36;32	103.5
left cingulate anterior	-0.3265	32.0408	19.6734	left postcentral	-24.021	-31.3052	65.6421	0.000536201	-0.138848	cingulate gyrus, frontal part, left, inferior bank of gyrus;cingulate gyrus, frontal part, left, inferior bank of gyrus;cingulate gyrus, frontal part, left, inferior bank of gyrus;cingulate gyrus, frontal part, left, inferior bank of gyrus	postcentral gyrus, left, bank of the central sulcus;postcentral gyrus, left, superior lateral aspect of gyrus;postcentral gyrus, left, inferior lateral aspect of gyrus;postcentral gyrus, left, bank of the posterior central sulcus	218;128;36;32	103.5
right cingulate anterior	0.7301	6.9206	39.0158	left postcentral	-24.021	-31.3052	65.6421	0.00107975	0.244	cingulate gyrus, frontal part, right, inferior bank of gyrus;cingulate gyrus, frontal part, right, inferior bank of gyrus;cingulate gyrus, frontal part, right, inferior bank of gyrus;cingulate gyrus, frontal part, right, inferior bank of gyrus	postcentral gyrus, left, bank of the central sulcus;postcentral gyrus, left, superior lateral aspect of gyrus;postcentral gyrus, left, inferior lateral aspect of gyrus;postcentral gyrus, left, bank of the posterior central sulcus	218;128;36;32	103.5
right cingulate anterior	0.4827	22.6551	35.1034	left postcentral	-24.021	-31.3052	65.6421	0.00146904	-0.0538145	cingulate gyrus, frontal part, right, inferior bank of gyrus;cingulate gyrus, frontal part, right, inferior bank of gyrus;cingulate gyrus, frontal part, right, inferior bank of gyrus;cingulate gyrus, frontal part, right, inferior bank of gyrus	postcentral gyrus, left, bank of the central sulcus;postcentral gyrus, left, superior lateral aspect of gyrus;postcentral gyrus, left, inferior lateral aspect of gyrus;postcentral gyrus, left, bank of the posterior central sulcus	218;128;36;32	103.5
right lingual	0.1269	-87.0476	-5.9047	right middle temporal temporooccipital	66.8571	-36.8571	-4.2857	7.34522e-06	-0.207574	lingual gyrus, right, peristriate;lingual gyrus, right, peristriate;lingual gyrus, right, striate;lingual gyrus, right, striate	middle temporal gyrus, right, superior bank of gyrus;middle temporal gyrus, right, inferior bank of gyrus;middle temporal gyrus, right, superior bank of gyrus;middle temporal gyrus, right, inferior bank of gyrus	8;16;178;208	102.5
right lingual	14.3076	-52.2657	-0.2237	right middle temporal temporooccipital	66.8571	-36.8571	-4.2857	3.91745e-05	-0.130437	lingual gyrus, right, peristriate;lingual gyrus, right, peristriate;lingual gyrus, right, striate;lingual gyrus, right, striate	middle temporal gyrus, right, superior bank of gyrus;middle temporal gyrus, right, inferior bank of gyrus;middle temporal gyrus, right, superior bank of gyrus;middle temporal gyrus, right, inferior bank of gyrus	8;16;178;208	102.5
left lingual	-8.9915	-73.6302	5.1428	right middle temporal temporooccipital	57.8814	-48.6962	8.0592	0.000413781	-0.0577182	lingual gyrus, left, peristriate;lingual gyrus, left, peristriate;lingual gyrus, left, striate;lingual gyrus, left, striate	middle temporal gyrus, right, superior bank of gyrus;middle temporal gyrus, right, inferior bank of gyrus;middle temporal gyrus, right, superior bank of gyrus;middle temporal gyrus, right, inferior bank of gyrus	8;16;178;208	102.5
right lingual	0.1269	-87.0476	-5.9047	right middle temporal temporooccipital	57.8814	-48.6962	8.0592	0.00269325	-0.0991576	lingual gyrus, right, peristriate;lingual gyrus, right, peristriate;lingual gyrus, right, striate;lingual gyrus, right, striate	middle temporal gyrus, right, superior bank of gyrus;middle temporal gyrus, right, inferior bank of gyrus;middle temporal gyrus, right, superior bank of gyrus;middle temporal gyrus, right, inferior bank of gyrus	8;16;178;208	102.5
left lingual	-11.1826	-54.7304	2.713	right middle temporal temporooccipital	57.8814	-48.6962	8.0592	0.000717383	-0.102782	lingual gyrus, left, peristriate;lingual gyrus, left, peristriate;lingual gyrus, left, striate;lingual gyrus, left, striate	middle temporal gyrus, right, superior bank of gyrus;middle temporal gyrus, right, inferior bank of gyrus;middle temporal gyrus, right, superior bank of gyrus;middle temporal gyrus, right, inferior bank of gyrus	8;16;178;208	102.5
right lingual	14.3076	-52.2657	-0.2237	right middle temporal temporooccipital	57.8814	-48.6962	8.0592	0.00329066	0.00114537	lingual gyrus, right, peristriate;lingual gyrus, right, peristriate;lingual gyrus, right, striate;lingual gyrus, right, striate	middle temporal gyrus, right, superior bank of gyrus;middle temporal gyrus, right, inferior bank of gyrus;middle temporal gyrus, right, superior bank of gyrus;middle temporal gyrus, right, inferior bank of gyrus	8;16;178;208	102.5
left lingual	-8.9915	-73.6302	5.1428	right middle temporal posterior	61.0099	-14.5148	-11.5247	0.000134662	-0.135277	lingual gyrus, left, peristriate;lingual gyrus, left, peristriate;lingual gyrus, left, striate;lingual gyrus, left, striate	middle temporal gyrus, right, superior bank of gyrus;middle temporal gyrus, right, inferior bank of gyrus;middle temporal gyrus, right, superior bank of gyrus;middle temporal gyrus, right, inferior bank of gyrus	8;16;178;208	102.5
right lingual	0.1269	-87.0476	-5.9047	right middle temporal posterior	61.0099	-14.5148	-11.5247	0.00737705	-0.180253	lingual gyrus, right, peristriate;lingual gyrus, right, peristriate;lingual gyrus, right, striate;lingual gyrus, right, striate	middle temporal gyrus, right, superior bank of gyrus;middle temporal gyrus, right, inferior bank of gyrus;middle temporal gyrus, right, superior bank of gyrus;middle temporal gyrus, right, inferior bank of gyrus	8;16;178;208	102.5
left lingual	-11.1826	-54.7304	2.713	right middle temporal posterior	61.0099	-14.5148	-11.5247	0.000702693	0.0863583	lingual gyrus, left, peristriate;lingual gyrus, left, peristriate;lingual gyrus, left, striate;lingual gyrus, left, striate	middle temporal gyrus, right, superior bank of gyrus;middle temporal gyrus, right, inferior bank of gyrus;middle temporal gyrus, right, superior bank of gyrus;middle temporal gyrus, right, inferior bank of gyrus	8;16;178;208	102.5
right lingual	14.3076	-52.2657	-0.2237	right middle temporal posterior	61.0099	-14.5148	-11.5247	0.0202067	0.0407906	lingual gyrus, right, peristriate;lingual gyrus, right, peristriate;lingual gyrus, right, striate;lingual gyrus, right, striate	middle temporal gyrus, right, superior bank of gyrus;middle temporal gyrus, right, inferior bank of gyrus;middle temporal gyrus, right, superior bank of gyrus;middle temporal gyrus, right, inferior bank of gyrus	8;16;178;208	102.5
left lingual	-8.9915	-73.6302	5.1428	right middle temporal anterior	55.6082	2.701	-21.3608	0.000132214	-0.112359	lingual gyrus, left, peristriate;lingual gyrus, left, peristriate;lingual gyrus, left, striate;lingual gyrus, left, striate	middle temporal gyrus, right, superior bank of gyrus;middle temporal gyrus, right, inferior bank of gyrus;middle temporal gyrus, right, superior bank of gyrus;middle temporal gyrus, right, inferior bank of gyrus	8;16;178;208	102.5
right lingual	0.1269	-87.0476	-5.9047	right middle temporal anterior	55.6082	2.701	-21.3608	0.00827316	-0.158865	lingual gyrus, right, peristriate;lingual gyrus, right, peristriate;lingual gyrus, right, striate;lingual gyrus, right, striate	middle temporal gyrus, right, superior bank of gyrus;middle temporal gyrus, right, inferior bank of gyrus;middle temporal gyrus, right, superior bank of gyrus;middle temporal gyrus, right, inferior bank of gyrus	8;16;178;208	102.5
left lingual	-11.1826	-54.7304	2.713	right middle temporal anterior	55.6082	2.701	-21.3608	0.000653724	0.124907	lingual gyrus, left, peristriate;lingual gyrus, left, peristriate;lingual gyrus, left, striate;lingual gyrus, left, striate	middle temporal gyrus, right, superior bank of gyrus;middle temporal gyrus, right, inferior bank of gyrus;middle temporal gyrus, right, superior bank of gyrus;middle temporal gyrus, right, inferior bank of gyrus	8;16;178;208	102.5
right lingual	14.3076	-52.2657	-0.2237	right middle temporal anterior	55.6082	2.701	-21.3608	0.0204099	0.0812614	lingual gyrus, right, peristriate;lingual gyrus, right, peristriate;lingual gyrus, right, striate;lingual gyrus, right, striate	middle temporal gyrus, right, superior bank of gyrus;middle temporal gyrus, right, inferior bank of gyrus;middle temporal gyrus, right, superior bank of gyrus;middle temporal gyrus, right, inferior bank of gyrus	8;16;178;208	102.5
left lingual	-8.9915	-73.6302	5.1428	left middle temporal temporooccipital	-57.3153	-52.3063	7.6036	0.00204932	-0.078453	lingual gyrus, left, peristriate;lingual gyrus, left, peristriate;lingual gyrus, left, striate;lingual gyrus, left, striate	middle temporal gyrus, left, superior bank of gyrus;middle temporal gyrus, left, inferior bank of gyrus;middle temporal gyrus, left, superior bank of gyrus;middle temporal gyrus, left, inferior bank of gyrus	8;16;178;208	102.5
right lingual	0.1269	-87.0476	-5.9047	left middle temporal temporooccipital	-57.3153	-52.3063	7.6036	0.000634137	-0.107614	lingual gyrus, right, peristriate;lingual gyrus, right, peristriate;lingual gyrus, right, striate;lingual gyrus, right, striate	middle temporal gyrus, left, superior bank of gyrus;middle temporal gyrus, left, inferior bank of gyrus;middle temporal gyrus, left, superior bank of gyrus;middle temporal gyrus, left, inferior bank of gyrus	8;16;178;208	102.5
left lingual	-11.1826	-54.7304	2.713	left middle temporal temporooccipital	-57.3153	-52.3063	7.6036	0.000355019	-0.110755	lingual gyrus, left, peristriate;lingual gyrus, left, peristriate;lingual gyrus, left, striate;lingual gyrus, left, striate	middle temporal gyrus, left, superior bank of gyrus;middle temporal gyrus, left, inferior bank of gyrus;middle temporal gyrus, left, superior bank of gyrus;middle temporal gyrus, left, inferior bank of gyrus	8;16;178;208	102.5
right lingual	14.3076	-52.2657	-0.2237	left middle temporal temporooccipital	-57.3153	-52.3063	7.6036	0.00035257	-0.088818	lingual gyrus, right, peristriate;lingual gyrus, right, peristriate;lingual gyrus, right, striate;lingual gyrus, right, striate	middle temporal gyrus, left, superior bank of gyrus;middle temporal gyrus, left, inferior bank of gyrus;middle temporal gyrus, left, superior bank of gyrus;middle temporal gyrus, left, inferior bank of gyrus	8;16;178;208	102.5
left lingual	-8.9915	-73.6302	5.1428	left middle temporal posterior	-60.8363	-35.2	-3.4181	0.0284382	-0.161006	lingual gyrus, left, peristriate;lingual gyrus, left, peristriate;lingual gyrus, left, striate;lingual gyrus, left, striate	middle temporal gyrus, left, superior bank of gyrus;middle temporal gyrus, left, inferior bank of gyrus;middle temporal gyrus, left, superior bank of gyrus;middle temporal gyrus, left, inferior bank of gyrus	8;16;178;208	102.5
right lingual	0.1269	-87.0476	-5.9047	left middle temporal posterior	-60.8363	-35.2	-3.4181	0.0127537	-0.163391	lingual gyrus, right, peristriate;lingual gyrus, right, peristriate;lingual gyrus, right, striate;lingual gyrus, right, striate	middle temporal gyrus, left, superior bank of gyrus;middle temporal gyrus, left, inferior bank of gyrus;middle temporal gyrus, left, superior bank of gyrus;middle temporal gyrus, left, inferior bank of gyrus	8;16;178;208	102.5
left lingual	-11.1826	-54.7304	2.713	left middle temporal posterior	-60.8363	-35.2	-3.4181	0.00463973	-0.0278008	lingual gyrus, left, peristriate;lingual gyrus, left, peristriate;lingual gyrus, left, striate;lingual gyrus, left, striate	middle temporal gyrus, left, superior bank of gyrus;middle temporal gyrus, left, inferior bank of gyrus;middle temporal gyrus, left, superior bank of gyrus;middle temporal gyrus, left, inferior bank of gyrus	8;16;178;208	102.5
right lingual	14.3076	-52.2657	-0.2237	left middle temporal posterior	-60.8363	-35.2	-3.4181	0.0016135	-0.109003	lingual gyrus, right, peristriate;lingual gyrus, right, peristriate;lingual gyrus, right, striate;lingual gyrus, right, striate	middle temporal gyrus, left, superior bank of gyrus;middle temporal gyrus, left, inferior bank of gyrus;middle temporal gyrus, left, superior bank of gyrus;middle temporal gyrus, left, inferior bank of gyrus	8;16;178;208	102.5
left lingual	-8.9915	-73.6302	5.1428	left middle temporal posterior	-60.2857	-18	-11.3469	0.0348947	-0.125462	lingual gyrus, left, peristriate;lingual gyrus, left, peristriate;lingual gyrus, left, striate;lingual gyrus, left, striate	middle temporal gyrus, left, superior bank of gyrus;middle temporal gyrus, left, inferior bank of gyrus;middle temporal gyrus, left, superior bank of gyrus;middle temporal gyrus, left, inferior bank of gyrus	8;16;178;208	102.5
right lingual	0.1269	-87.0476	-5.9047	left middle temporal posterior	-60.2857	-18	-11.3469	0.015922	-0.155063	lingual gyrus, right, peristriate;lingual gyrus, right, peristriate;lingual gyrus, right, striate;lingual gyrus, right, striate	middle temporal gyrus, left, superior bank of gyrus;middle temporal gyrus, left, inferior bank of gyrus;middle temporal gyrus, left, superior bank of gyrus;middle temporal gyrus, left, inferior bank of gyrus	8;16;178;208	102.5
left lingual	-11.1826	-54.7304	2.713	left middle temporal posterior	-60.2857	-18	-11.3469	0.00646869	0.115045	lingual gyrus, left, peristriate;lingual gyrus, left, peristriate;lingual gyrus, left, striate;lingual gyrus, left, striate	middle temporal gyrus, left, superior bank of gyrus;middle temporal gyrus, left, inferior bank of gyrus;middle temporal gyrus, left, superior bank of gyrus;middle temporal gyrus, left, inferior bank of gyrus	8;16;178;208	102.5
right lingual	14.3076	-52.2657	-0.2237	left middle temporal posterior	-60.2857	-18	-11.3469	0.00255124	0.00598039	lingual gyrus, right, peristriate;lingual gyrus, right, peristriate;lingual gyrus, right, striate;lingual gyrus, right, striate	middle temporal gyrus, left, superior bank of gyrus;middle temporal gyrus, left, inferior bank of gyrus;middle temporal gyrus, left, superior bank of gyrus;middle temporal gyrus, left, inferior bank of gyrus	8;16;178;208	102.5
left lingual	-8.9915	-73.6302	5.1428	left middle temporal anterior	-56.3058	-0.3529	-19.5764	0.0260804	-0.101414	lingual gyrus, left, peristriate;lingual gyrus, left, peristriate;lingual gyrus, left, striate;lingual gyrus, left, striate	middle temporal gyrus, left, superior bank of gyrus;middle temporal gyrus, left, inferior bank of gyrus;middle temporal gyrus, left, superior bank of gyrus;middle temporal gyrus, left, inferior bank of gyrus	8;16;178;208	102.5
right lingual	0.1269	-87.0476	-5.9047	left middle temporal anterior	-56.3058	-0.3529	-19.5764	0.0110203	-0.13023	lingual gyrus, right, peristriate;lingual gyrus, right, peristriate;lingual gyrus, right, striate;lingual gyrus, right, striate	middle temporal gyrus, left, superior bank of gyrus;middle temporal gyrus, left, inferior bank of gyrus;middle temporal gyrus, left, superior bank of gyrus;middle temporal gyrus, left, inferior bank of gyrus	8;16;178;208	102.5
left lingual	-11.1826	-54.7304	2.713	left middle temporal anterior	-56.3058	-0.3529	-19.5764	0.00638789	0.0903964	lingual gyrus, left, peristriate;lingual gyrus, left, peristriate;lingual gyrus, left, striate;lingual gyrus, left, striate	middle temporal gyrus, left, superior bank of gyrus;middle temporal gyrus, left, inferior bank of gyrus;middle temporal gyrus, left, superior bank of gyrus;middle temporal gyrus, left, inferior bank of gyrus	8;16;178;208	102.5
right lingual	14.3076	-52.2657	-0.2237	left middle temporal anterior	-56.3058	-0.3529	-19.5764	0.00223784	0.0112168	lingual gyrus, right, peristriate;lingual gyrus, right, peristriate;lingual gyrus, right, striate;lingual gyrus, right, striate	middle temporal gyrus, left, superior bank of gyrus;middle temporal gyrus, left, inferior bank of gyrus;middle temporal gyrus, left, superior bank of gyrus;middle temporal gyrus, left, inferior bank of gyrus	8;16;178;208	102.5
right precentral	33.9279	-8.7747	59.6036	right occipital fusiform	22.5562	-71.298	-11.9205	0.00066107	0.0770024	precentral gyrus, right, superior lateral aspect of gyrus;precentral gyrus, right, superior lateral aspect of gyrus;precentral gyrus, right, superior lateral aspect of gyrus;precentral gyrus, right, inferior lateral aspect of gyrus;precentral gyrus, right, inferior lateral aspect of gyrus;precentral gyrus, right, inferior lateral aspect of gyrus;precentral gyrus, right, bank of the central sulcus…	fusiform gyrus, right, bank of the its;fusiform gyrus, right, lateral bank of gyrus;fusiform gyrus, right, bank of cos;fusiform gyrus, right, bank of the its;fusiform gyrus, right, lateral bank of gyrus;fusiform gyrus, right, bank of cos;fusiform gyrus, right, bank of the its;fusiform gyrus, right, lateral bank of gyrus;fusiform gyrus, right, bank of cos	61;75;93;59;86;79;113;163;167	99.5556
left precentral	-19.7087	-15.2038	70.3689	right occipital fusiform	22.5562	-71.298	-11.9205	3.67261e-05	-0.0204522	precentral gyrus, left, superior lateral aspect of gyrus;precentral gyrus, left, superior lateral aspect of gyrus;precentral gyrus, left, superior lateral aspect of gyrus;precentral gyrus, left, inferior lateral aspect of gyrus;precentral gyrus, left, inferior lateral aspect of gyrus;precentral gyrus, left, inferior lateral aspect of gyrus;precentral gyrus, left, bank of the central sulcus;precen…	fusiform gyrus, right, bank of the its;fusiform gyrus, right, lateral bank of gyrus;fusiform gyrus, right, bank of cos;fusiform gyrus, right, bank of the its;fusiform gyrus, right, lateral bank of gyrus;fusiform gyrus, right, bank of cos;fusiform gyrus, right, bank of the its;fusiform gyrus, right, lateral bank of gyrus;fusiform gyrus, right, bank of cos	61;75;93;59;86;79;113;163;167	99.5556
left precentral	-0.3278	-22.754	65.5081	right occipital fusiform	22.5562	-71.298	-11.9205	2.69325e-05	-0.0773985	precentral gyrus, left, superior lateral aspect of gyrus;precentral gyrus, left, superior lateral aspect of gyrus;precentral gyrus, left, superior lateral aspect of gyrus;precentral gyrus, left, inferior lateral aspect of gyrus;precentral gyrus, left, inferior lateral aspect of gyrus;precentral gyrus, left, inferior lateral aspect of gyrus;precentral gyrus, left, bank of the central sulcus;precen…	fusiform gyrus, right, bank of the its;fusiform gyrus, right, lateral bank of gyrus;fusiform gyrus, right, bank of cos;fusiform gyrus, right, bank of the its;fusiform gyrus, right, lateral bank of gyrus;fusiform gyrus, right, bank of cos;fusiform gyrus, right, bank of the its;fusiform gyrus, right, lateral bank of gyrus;fusiform gyrus, right, bank of cos	61;75;93;59;86;79;113;163;167	99.5556
left precentral	-45.5151	-14.5151	44.606	right occipital fusiform	22.5562	-71.298	-11.9205	4.89681e-06	0.122019	precentral gyrus, left, superior lateral aspect of gyrus;precentral gyrus, left, superior lateral aspect of gyrus;precentral gyrus, left, superior lateral aspect of gyrus;precentral gyrus, left, inferior lateral aspect of gyrus;precentral gyrus, left, inferior lateral aspect of gyrus;precentral gyrus, left, inferior lateral aspect of gyrus;precentral gyrus, left, bank of the central sulcus;precen…	fusiform gyrus, right, bank of the its;fusiform gyrus, right, lateral bank of gyrus;fusiform gyrus, right, bank of cos;fusiform gyrus, right, bank of the its;fusiform gyrus, right, lateral bank of gyrus;fusiform gyrus, right, bank of cos;fusiform gyrus, right, bank of the its;fusiform gyrus, right, lateral bank of gyrus;fusiform gyrus, right, bank of cos	61;75;93;59;86;79;113;163;167	99.5556
right precentral	50.8679	9.6226	26.4528	right occipital fusiform	22.5562	-71.298	-11.9205	3.42777e-05	0.0540722	precentral gyrus, right, superior lateral aspect of gyrus;precentral gyrus, right, superior lateral aspect of gyrus;precentral gyrus, right, superior lateral aspect of gyrus;precentral gyrus, right, inferior lateral aspect of gyrus;precentral gyrus, right, inferior lateral aspect of gyrus;precentral gyrus, right, inferior lateral aspect of gyrus;precentral gyrus, right, bank of the central sulcus…	fusiform gyrus, right, bank of the its;fusiform gyrus, right, lateral bank of gyrus;fusiform gyrus, right, bank of cos;fusiform gyrus, right, bank of the its;fusiform gyrus, right, lateral bank of gyrus;fusiform gyrus, right, bank of cos;fusiform gyrus, right, bank of the its;fusiform gyrus, right, lateral bank of gyrus;fusiform gyrus, right, bank of cos	61;75;93;59;86;79;113;163;167	99.5556
right precentral	19.6393	-23.8032	69.4098	right occipital fusiform	22.5562	-71.298	-11.9205	0.00126338	-0.0427351	precentral gyrus, right, superior lateral aspect of gyrus;precentral gyrus, right, superior lateral aspect of gyrus;precentral gyrus, right, superior lateral aspect of gyrus;precentral gyrus, right, inferior lateral aspect of gyrus;precentral gyrus, right, inferior lateral aspect of gyrus;precentral gyrus, right, inferior lateral aspect of gyrus;precentral gyrus, right, bank of the central sulcus…	fusiform gyrus, right, bank of the its;fusiform gyrus, right, lateral bank of gyrus;fusiform gyrus, right, bank of cos;fusiform gyrus, right, bank of the its;fusiform gyrus, right, lateral bank of gyrus;fusiform gyrus, right, bank of cos;fusiform gyrus, right, bank of the its;fusiform gyrus, right, lateral bank of gyrus;fusiform gyrus, right, bank of cos	61;75;93;59;86;79;113;163;167	99.5556
right precentral	33.9279	-8.7747	59.6036	left occipital fusiform	-39.6774	-70.387	-17.2473	5.63133e-05	0.00987702	precentral gyrus, right, superior lateral aspect of gyrus;precentral gyrus, right, superior lateral aspect of gyrus;precentral gyrus, right, superior lateral aspect of gyrus;precentral gyrus, right, inferior lateral aspect of gyrus;precentral gyrus, right, inferior lateral aspect of gyrus;precentral gyrus, right, inferior lateral aspect of gyrus;precentral gyrus, right, bank of the central sulcus…	fusiform gyrus, left, bank of the its;fusiform gyrus, left, lateral bank of gyrus;fusiform gyrus, left, bank of cos;fusiform gyrus, left, bank of the its;fusiform gyrus, left, lateral bank of gyrus;fusiform gyrus, left, bank of cos;fusiform gyrus, left, bank of the its;fusiform gyrus, left, lateral bank of gyrus;fusiform gyrus, left, bank of cos	61;75;93;59;86;79;113;163;167	99.5556
left precentral	-19.7087	-15.2038	70.3689	left occipital fusiform	-39.6774	-70.387	-17.2473	0.000856942	-0.126462	precentral gyrus, left, superior lateral aspect of gyrus;precentral gyrus, left, superior lateral aspect of gyrus;precentral gyrus, left, superior lateral aspect of gyrus;precentral gyrus, left, inferior lateral aspect of gyrus;precentral gyrus, left, inferior lateral aspect of gyrus;precentral gyrus, left, inferior lateral aspect of gyrus;precentral gyrus, left, bank of the central sulcus;precen…	fusiform gyrus, left, bank of the its;fusiform gyrus, left, lateral bank of gyrus;fusiform gyrus, left, bank of cos;fusiform gyrus, left, bank of the its;fusiform gyrus, left, lateral bank of gyrus;fusiform gyrus, left, bank of cos;fusiform gyrus, left, bank of the its;fusiform gyrus, left, lateral bank of gyrus;fusiform gyrus, left, bank of cos	61;75;93;59;86;79;113;163;167	99.5556
left precentral	-0.3278	-22.754	65.5081	left occipital fusiform	-39.6774	-70.387	-17.2473	5.87617e-05	-0.124819	precentral gyrus, left, superior lateral aspect of gyrus;precentral gyrus, left, superior lateral aspect of gyrus;precentral gyrus, left, superior lateral aspect of gyrus;precentral gyrus, left, inferior lateral aspect of gyrus;precentral gyrus, left, inferior lateral aspect of gyrus;precentral gyrus, left, inferior lateral aspect of gyrus;precentral gyrus, left, bank of the central sulcus;precen…	fusiform gyrus, left, bank of the its;fusiform gyrus, left, lateral bank of gyrus;fusiform gyrus, left, bank of cos;fusiform gyrus, left, bank of the its;fusiform gyrus, left, lateral bank of gyrus;fusiform gyrus, left, bank of cos;fusiform gyrus, left, bank of the its;fusiform gyrus, left, lateral bank of gyrus;fusiform gyrus, left, bank of cos	61;75;93;59;86;79;113;163;167	99.5556
left precentral	-49.6747	5.4471	29.5609	left occipital fusiform	-39.6774	-70.387	-17.2473	0.000100385	0.0792025	precentral gyrus, left, superior lateral aspect of gyrus;precentral gyrus, left, superior lateral aspect of gyrus;precentral gyrus, left, superior lateral aspect of gyrus;precentral gyrus, left, inferior lateral aspect of gyrus;precentral gyrus, left, inferior lateral aspect of gyrus;precentral gyrus, left, inferior lateral aspect of gyrus;precentral gyrus, left, bank of the central sulcus;precen…	fusiform gyrus, left, bank of the its;fusiform gyrus, left, lateral bank of gyrus;fusiform gyrus, left, bank of cos;fusiform gyrus, left, bank of the its;fusiform gyrus, left, lateral bank of gyrus;fusiform gyrus, left, bank of cos;fusiform gyrus, left, bank of the its;fusiform gyrus, left, lateral bank of gyrus;fusiform gyrus, left, bank of cos	61;75;93;59;86;79;113;163;167	99.5556
left precentral	-45.5151	-14.5151	44.606	left occipital fusiform	-39.6774	-70.387	-17.2473	0.000210563	0.00422799	precentral gyrus, left, superior lateral aspect of gyrus;precentral gyrus, left, superior lateral aspect of gyrus;precentral gyrus, left, superior lateral aspect of gyrus;precentral gyrus, left, inferior lateral aspect of gyrus;precentral gyrus, left, inferior lateral aspect of gyrus;precentral gyrus, left, inferior lateral aspect of gyrus;precentral gyrus, left, bank of the central sulcus;precen…	fusiform gyrus, left, bank of the its;fusiform gyrus, left, lateral bank of gyrus;fusiform gyrus, left, bank of cos;fusiform gyrus, left, bank of the its;fusiform gyrus, left, lateral bank of gyrus;fusiform gyrus, left, bank of cos;fusiform gyrus, left, bank of the its;fusiform gyrus, left, lateral bank of gyrus;fusiform gyrus, left, bank of cos	61;75;93;59;86;79;113;163;167	99.5556
right precentral	19.6393	-23.8032	69.4098	left occipital fusiform	-39.6774	-70.387	-17.2473	6.36586e-05	-0.160526	precentral gyrus, right, superior lateral aspect of gyrus;precentral gyrus, right, superior lateral aspect of gyrus;precentral gyrus, right, superior lateral aspect of gyrus;precentral gyrus, right, inferior lateral aspect of gyrus;precentral gyrus, right, inferior lateral aspect of gyrus;precentral gyrus, right, inferior lateral aspect of gyrus;precentral gyrus, right, bank of the central sulcus…	fusiform gyrus, left, bank of the its;fusiform gyrus, left, lateral bank of gyrus;fusiform gyrus, left, bank of cos;fusiform gyrus, left, bank of the its;fusiform gyrus, left, lateral bank of gyrus;fusiform gyrus, left, bank of cos;fusiform gyrus, left, bank of the its;fusiform gyrus, left, lateral bank of gyrus;fusiform gyrus, left, bank of cos	61;75;93;59;86;79;113;163;167	99.5556
right precentral	33.9279	-8.7747	59.6036	left occipital fusiform	-19.7611	-76.9253	-14.5373	0.00015425	0.0470884	precentral gyrus, right, superior lateral aspect of gyrus;precentral gyrus, right, superior lateral aspect of gyrus;precentral gyrus, right, superior lateral aspect of gyrus;precentral gyrus, right, inferior lateral aspect of gyrus;precentral gyrus, right, inferior lateral aspect of gyrus;precentral gyrus, right, inferior lateral aspect of gyrus;precentral gyrus, right, bank of the central sulcus…	fusiform gyrus, left, bank of the its;fusiform gyrus, left, lateral bank of gyrus;fusiform gyrus, left, bank of cos;fusiform gyrus, left, bank of the its;fusiform gyrus, left, lateral bank of gyrus;fusiform gyrus, left, bank of cos;fusiform gyrus, left, bank of the its;fusiform gyrus, left, lateral bank of gyrus;fusiform gyrus, left, bank of cos	61;75;93;59;86;79;113;163;167	99.5556
left precentral	-19.7087	-15.2038	70.3689	left occipital fusiform	-19.7611	-76.9253	-14.5373	0.00149842	-0.0769455	precentral gyrus, left, superior lateral aspect of gyrus;precentral gyrus, left, superior lateral aspect of gyrus;precentral gyrus, left, superior lateral aspect of gyrus;precentral gyrus, left, inferior lateral aspect of gyrus;precentral gyrus, left, inferior lateral aspect of gyrus;precentral gyrus, left, inferior lateral aspect of gyrus;precentral gyrus, left, bank of the central sulcus;precen…	fusiform gyrus, left, bank of the its;fusiform gyrus, left, lateral bank of gyrus;fusiform gyrus, left, bank of cos;fusiform gyrus, left, bank of the its;fusiform gyrus, left, lateral bank of gyrus;fusiform gyrus, left, bank of cos;fusiform gyrus, left, bank of the its;fusiform gyrus, left, lateral bank of gyrus;fusiform gyrus, left, bank of cos	61;75;93;59;86;79;113;163;167	99.5556
left precentral	-0.3278	-22.754	65.5081	left occipital fusiform	-19.7611	-76.9253	-14.5373	0.000203218	-0.123027	precentral gyrus, left, superior lateral aspect of gyrus;precentral gyrus, left, superior lateral aspect of gyrus;precentral gyrus, left, superior lateral aspect of gyrus;precentral gyrus, left, inferior lateral aspect of gyrus;precentral gyrus, left, inferior lateral aspect of gyrus;precentral gyrus, left, inferior lateral aspect of gyrus;precentral gyrus, left, bank of the central sulcus;precen…	fusiform gyrus, left, bank of the its;fusiform gyrus, left, lateral bank of gyrus;fusiform gyrus, left, bank of cos;fusiform gyrus, left, bank of the its;fusiform gyrus, left, lateral bank of gyrus;fusiform gyrus, left, bank of cos;fusiform gyrus, left, bank of the its;fusiform gyrus, left, lateral bank of gyrus;fusiform gyrus, left, bank of cos	61;75;93;59;86;79;113;163;167	99.5556
left precentral	-49.6747	5.4471	29.5609	left occipital fusiform	-19.7611	-76.9253	-14.5373	2.44841e-06	-0.0287316	precentral gyrus, left, superior lateral aspect of gyrus;precentral gyrus, left, superior lateral aspect of gyrus;precentral gyrus, left, superior lateral aspect of gyrus;precentral gyrus, left, inferior lateral aspect of gyrus;precentral gyrus, left, inferior lateral aspect of gyrus;precentral gyrus, left, inferior lateral aspect of gyrus;precentral gyrus, left, bank of the central sulcus;precen…	fusiform gyrus, left, bank of the its;fusiform gyrus, left, lateral bank of gyrus;fusiform gyrus, left, bank of cos;fusiform gyrus, left, bank of the its;fusiform gyrus, left, lateral bank of gyrus;fusiform gyrus, left, bank of cos;fusiform gyrus, left, bank of the its;fusiform gyrus, left, lateral bank of gyrus;fusiform gyrus, left, bank of cos	61;75;93;59;86;79;113;163;167	99.5556
left precentral	-45.5151	-14.5151	44.606	left occipital fusiform	-19.7611	-76.9253	-14.5373	0.000139559	0.0548138	precentral gyrus, left, superior lateral aspect of gyrus;precentral gyrus, left, superior lateral aspect of gyrus;precentral gyrus, left, superior lateral aspect of gyrus;precentral gyrus, left, inferior lateral aspect of gyrus;precentral gyrus, left, inferior lateral aspect of gyrus;precentral gyrus, left, inferior lateral aspect of gyrus;precentral gyrus, left, bank of the central sulcus;precen…	fusiform gyrus, left, bank of the its;fusiform gyrus, left, lateral bank of gyrus;fusiform gyrus, left, bank of cos;fusiform gyrus, left, bank of the its;fusiform gyrus, left, lateral bank of gyrus;fusiform gyrus, left, bank of cos;fusiform gyrus, left, bank of the its;fusiform gyrus, left, lateral bank of gyrus;fusiform gyrus, left, bank of cos	61;75;93;59;86;79;113;163;167	99.5556
right precentral	50.8679	9.6226	26.4528	left occipital fusiform	-19.7611	-76.9253	-14.5373	4.89681e-06	0.073087	precentral gyrus, right, superior lateral aspect of gyrus;precentral gyrus, right, superior lateral aspect of gyrus;precentral gyrus, right, superior lateral aspect of gyrus;precentral gyrus, right, inferior lateral aspect of gyrus;precentral gyrus, right, inferior lateral aspect of gyrus;precentral gyrus, right, inferior lateral aspect of gyrus;precentral gyrus, right, bank of the central sulcus…	fusiform gyrus, left, bank of the its;fusiform gyrus, left, lateral bank of gyrus;fusiform gyrus, left, bank of cos;fusiform gyrus, left, bank of the its;fusiform gyrus, left, lateral bank of gyrus;fusiform gyrus, left, bank of cos;fusiform gyrus, left, bank of the its;fusiform gyrus, left, lateral bank of gyrus;fusiform gyrus, left, bank of cos	61;75;93;59;86;79;113;163;167	99.5556
right precentral	19.6393	-23.8032	69.4098	left occipital fusiform	-19.7611	-76.9253	-14.5373	0.00018363	-0.0919231	precentral gyrus, right, superior lateral aspect of gyrus;precentral gyrus, right, superior lateral aspect of gyrus;precentral gyrus, right, superior lateral aspect of gyrus;precentral gyrus, right, inferior lateral aspect of gyrus;precentral gyrus, right, inferior lateral aspect of gyrus;precentral gyrus, right, inferior lateral aspect of gyrus;precentral gyrus, right, bank of the central sulcus…	fusiform gyrus, left, bank of the its;fusiform gyrus, left, lateral bank of gyrus;fusiform gyrus, left, bank of cos;fusiform gyrus, left, bank of the its;fusiform gyrus, left, lateral bank of gyrus;fusiform gyrus, left, bank of cos;fusiform gyrus, left, bank of the its;fusiform gyrus, left, lateral bank of gyrus;fusiform gyrus, left, bank of cos	61;75;93;59;86;79;113;163;167	99.5556
left lingual	-8.9915	-73.6302	5.1428	right superior frontal	12.7142	24.3333	59.0952	2.93809e-05	-0.20528	lingual gyrus, left, peristriate;lingual gyrus, left, peristriate;lingual gyrus, left, striate;lingual gyrus, left, striate	superior frontal gyrus, right, medial bank of gyrus;superior frontal gyrus, right, lateral bank of gyrus;superior frontal gyrus, right, medial bank of gyrus;superior frontal gyrus, right, lateral bank of gyrus	39;6;230;117	98
right lingual	0.1269	-87.0476	-5.9047	right superior frontal	12.7142	24.3333	59.0952	0.00012242	-0.174067	lingual gyrus, right, peristriate;lingual gyrus, right, peristriate;lingual gyrus, right, striate;lingual gyrus, right, striate	superior frontal gyrus, right, medial bank of gyrus;superior frontal gyrus, right, lateral bank of gyrus;superior frontal gyrus, right, medial bank of gyrus;superior frontal gyrus, right, lateral bank of gyrus	39;6;230;117	98
left lingual	-11.1826	-54.7304	2.713	right superior frontal	12.7142	24.3333	59.0952	1.71388e-05	-0.149068	lingual gyrus, left, peristriate;lingual gyrus, left, peristriate;lingual gyrus, left, striate;lingual gyrus, left, striate	superior frontal gyrus, right, medial bank of gyrus;superior frontal gyrus, right, lateral bank of gyrus;superior frontal gyrus, right, medial bank of gyrus;superior frontal gyrus, right, lateral bank of gyrus	39;6;230;117	98
right lingual	14.3076	-52.2657	-0.2237	right superior frontal	12.7142	24.3333	59.0952	0.000164043	-0.21445	lingual gyrus, right, peristriate;lingual gyrus, right, peristriate;lingual gyrus, right, striate;lingual gyrus, right, striate	superior frontal gyrus, right, medial bank of gyrus;superior frontal gyrus, right, lateral bank of gyrus;superior frontal gyrus, right, medial bank of gyrus;superior frontal gyrus, right, lateral bank of gyrus	39;6;230;117	98
left lingual	-8.9915	-73.6302	5.1428	right superior frontal	15.3052	0.6947	68.0421	6.85554e-05	0.0104797	lingual gyrus, left, peristriate;lingual gyrus, left, peristriate;lingual gyrus, left, striate;lingual gyrus, left, striate	superior frontal gyrus, right, medial bank of gyrus;superior frontal gyrus, right, lateral bank of gyrus;superior frontal gyrus, right, medial bank of gyrus;superior frontal gyrus, right, lateral bank of gyrus	39;6;230;117	98
right lingual	0.1269	-87.0476	-5.9047	right superior frontal	15.3052	0.6947	68.0421	0.000293809	-0.0735642	lingual gyrus, right, peristriate;lingual gyrus, right, peristriate;lingual gyrus, right, striate;lingual gyrus, right, striate	superior frontal gyrus, right, medial bank of gyrus;superior frontal gyrus, right, lateral bank of gyrus;superior frontal gyrus, right, medial bank of gyrus;superior frontal gyrus, right, lateral bank of gyrus	39;6;230;117	98
left lingual	-11.1826	-54.7304	2.713	right superior frontal	15.3052	0.6947	68.0421	8.32458e-05	-0.172798	lingual gyrus, left, peristriate;lingual gyrus, left, peristriate;lingual gyrus, left, striate;lingual gyrus, left, striate	superior frontal gyrus, right, medial bank of gyrus;superior frontal gyrus, right, lateral bank of gyrus;superior frontal gyrus, right, medial bank of gyrus;superior frontal gyrus, right, lateral bank of gyrus	39;6;230;117	98
right lingual	14.3076	-52.2657	-0.2237	right superior frontal	15.3052	0.6947	68.0421	0.000406435	-0.0788606	lingual gyrus, right, peristriate;lingual gyrus, right, peristriate;lingual gyrus, right, striate;lingual gyrus, right, striate	superior frontal gyrus, right, medial bank of gyrus;superior frontal gyrus, right, lateral bank of gyrus;superior frontal gyrus, right, medial bank of gyrus;superior frontal gyrus, right, lateral bank of gyrus	39;6;230;117	98
left lingual	-8.9915	-73.6302	5.1428	right juxtapositional lobule	0.3235	-1.6764	56.4117	6.85554e-05	0.0700321	lingual gyrus, left, peristriate;lingual gyrus, left, peristriate;lingual gyrus, left, striate;lingual gyrus, left, striate	superior frontal gyrus, right, medial bank of gyrus;superior frontal gyrus, right, lateral bank of gyrus;superior frontal gyrus, right, medial bank of gyrus;superior frontal gyrus, right, lateral bank of gyrus	39;6;230;117	98
right lingual	0.1269	-87.0476	-5.9047	right juxtapositional lobule	0.3235	-1.6764	56.4117	0.00010773	-0.0111594	lingual gyrus, right, peristriate;lingual gyrus, right, peristriate;lingual gyrus, right, striate;lingual gyrus, right, striate	superior frontal gyrus, right, medial bank of gyrus;superior frontal gyrus, right, lateral bank of gyrus;superior frontal gyrus, right, medial bank of gyrus;superior frontal gyrus, right, lateral bank of gyrus	39;6;230;117	98
left lingual	-11.1826	-54.7304	2.713	right juxtapositional lobule	0.3235	-1.6764	56.4117	0.000257083	-0.132433	lingual gyrus, left, peristriate;lingual gyrus, left, peristriate;lingual gyrus, left, striate;lingual gyrus, left, striate	superior frontal gyrus, right, medial bank of gyrus;superior frontal gyrus, right, lateral bank of gyrus;superior frontal gyrus, right, medial bank of gyrus;superior frontal gyrus, right, lateral bank of gyrus	39;6;230;117	98
right lingual	14.3076	-52.2657	-0.2237	right juxtapositional lobule	0.3235	-1.6764	56.4117	0.000330535	-0.0468227	lingual gyrus, right, peristriate;lingual gyrus, right, peristriate;lingual gyrus, right, striate;lingual gyrus, right, striate	superior frontal gyrus, right, medial bank of gyrus;superior frontal gyrus, right, lateral bank of gyrus;superior frontal gyrus, right, medial bank of gyrus;superior frontal gyrus, right, lateral bank of gyrus	39;6;230;117	98
left lingual	-8.9915	-73.6302	5.1428	left superior frontal	-13.0204	7.102	66.7346	2.44841e-05	-0.0549	lingual gyrus, left, peristriate;lingual gyrus, left, peristriate;lingual gyrus, left, striate;lingual gyrus, left, striate	superior frontal gyrus, left, medial bank of gyrus;superior frontal gyrus, left, lateral bank of gyrus;superior frontal gyrus, left, medial bank of gyrus;superior frontal gyrus, left, lateral bank of gyrus	39;6;230;117	98
right lingual	0.1269	-87.0476	-5.9047	left superior frontal	-13.0204	7.102	66.7346	3.42777e-05	-0.0716016	lingual gyrus, right, peristriate;lingual gyrus, right, peristriate;lingual gyrus, right, striate;lingual gyrus, right, striate	superior frontal gyrus, left, medial bank of gyrus;superior frontal gyrus, left, lateral bank of gyrus;superior frontal gyrus, left, medial bank of gyrus;superior frontal gyrus, left, lateral bank of gyrus	39;6;230;117	98
left lingual	-11.1826	-54.7304	2.713	left superior frontal	-13.0204	7.102	66.7346	9.79362e-05	-0.112319	lingual gyrus, left, peristriate;lingual gyrus, left, peristriate;lingual gyrus, left, striate;lingual gyrus, left, striate	superior frontal gyrus, left, medial bank of gyrus;superior frontal gyrus, left, lateral bank of gyrus;superior frontal gyrus, left, medial bank of gyrus;superior frontal gyrus, left, lateral bank of gyrus	39;6;230;117	98
right lingual	14.3076	-52.2657	-0.2237	left superior frontal	-13.0204	7.102	66.7346	4.65197e-05	-0.1433	lingual gyrus, right, peristriate;lingual gyrus, right, peristriate;lingual gyrus, right, striate;lingual gyrus, right, striate	superior frontal gyrus, left, medial bank of gyrus;superior frontal gyrus, left, lateral bank of gyrus;superior frontal gyrus, left, medial bank of gyrus;superior frontal gyrus, left, lateral bank of gyrus	39;6;230;117	98
left lingual	-8.9915	-73.6302	5.1428	left superior frontal	-25.9692	24.3692	48.7692	3.42777e-05	-0.204891	lingual gyrus, left, peristriate;lingual gyrus, left, peristriate;lingual gyrus, left, striate;lingual gyrus, left, striate	superior frontal gyrus, left, medial bank of gyrus;superior frontal gyrus, left, lateral bank of gyrus;superior frontal gyrus, left, medial bank of gyrus;superior frontal gyrus, left, lateral bank of gyrus	39;6;230;117	98
right lingual	0.1269	-87.0476	-5.9047	left superior frontal	-25.9692	24.3692	48.7692	2.44841e-05	-0.14159	lingual gyrus, right, peristriate;lingual gyrus, right, peristriate;lingual gyrus, right, striate;lingual gyrus, right, striate	superior frontal gyrus, left, medial bank of gyrus;superior frontal gyrus, left, lateral bank of gyrus;superior frontal gyrus, left, medial bank of gyrus;superior frontal gyrus, left, lateral bank of gyrus	39;6;230;117	98
left lingual	-11.1826	-54.7304	2.713	left superior frontal	-25.9692	24.3692	48.7692	5.38649e-05	0.0618674	lingual gyrus, left, peristriate;lingual gyrus, left, peristriate;lingual gyrus, left, striate;lingual gyrus, left, striate	superior frontal gyrus, left, medial bank of gyrus;superior frontal gyrus, left, lateral bank of gyrus;superior frontal gyrus, left, medial bank of gyrus;superior frontal gyrus, left, lateral bank of gyrus	39;6;230;117	98
right lingual	14.3076	-52.2657	-0.2237	left superior frontal	-25.9692	24.3692	48.7692	4.89681e-05	-0.131109	lingual gyrus, right, peristriate;lingual gyrus, right, peristriate;lingual gyrus, right, striate;lingual gyrus, right, striate	superior frontal gyrus, left, medial bank of gyrus;superior frontal gyrus, left, lateral bank of gyrus;superior frontal gyrus, left, medial bank of gyrus;superior frontal gyrus, left, lateral bank of gyrus	39;6;230;117	98
left lingual	-8.9915	-73.6302	5.1428	left superior frontal	-4.3366	26.1584	54.2178	2.69325e-05	-0.215803	lingual gyrus, left, peristriate;lingual gyrus, left, peristriate;lingual gyrus, left, striate;lingual gyrus, left, striate	superior frontal gyrus, left, medial bank of gyrus;superior frontal gyrus, left, lateral bank of gyrus;superior frontal gyrus, left, medial bank of gyrus;superior frontal gyrus, left, lateral bank of gyrus	39;6;230;117	98
right lingual	0.1269	-87.0476	-5.9047	left superior frontal	-4.3366	26.1584	54.2178	2.44841e-05	-0.160551	lingual gyrus, right, peristriate;lingual gyrus, right, peristriate;lingual gyrus, right, striate;lingual gyrus, right, striate	superior frontal gyrus, left, medial bank of gyrus;superior frontal gyrus, left, lateral bank of gyrus;superior frontal gyrus, left, medial bank of gyrus;superior frontal gyrus, left, lateral bank of gyrus	39;6;230;117	98
left lingual	-11.1826	-54.7304	2.713	left superior frontal	-4.3366	26.1584	54.2178	9.54878e-05	-0.158467	lingual gyrus, left, peristriate;lingual gyrus, left, peristriate;lingual gyrus, left, striate;lingual gyrus, left, striate	superior frontal gyrus, left, medial bank of gyrus;superior frontal gyrus, left, lateral bank of gyrus;superior frontal gyrus, left, medial bank of gyrus;superior frontal gyrus, left, lateral bank of gyrus	39;6;230;117	98
right lingual	14.3076	-52.2657	-0.2237	left superior frontal	-4.3366	26.1584	54.2178	0.000261979	-0.27079	lingual gyrus, right, peristriate;lingual gyrus, right, peristriate;lingual gyrus, right, striate;lingual gyrus, right, striate	superior frontal gyrus, left, medial bank of gyrus;superior frontal gyrus, left, lateral bank of gyrus;superior frontal gyrus, left, medial bank of gyrus;superior frontal gyrus, left, lateral bank of gyrus	39;6;230;117	98
right temporal pole	39.6666	16.8181	-20.0909	right precentral	33.9279	-8.7747	59.6036	0.000137111	-0.045623	temporal pole, right, superior aspect;temporal pole, right, superior aspect;temporal pole, right, superior aspect;temporal pole, right, inferior aspect;temporal pole, right, inferior aspect;temporal pole, right, inferior aspect;temporal pole, right, inferior aspect	precentral gyrus, right, bank of the precentral sulcus;precentral gyrus, right, superior lateral aspect of gyrus;precentral gyrus, right, inferior lateral aspect of gyrus;precentral gyrus, right, bank of the precentral sulcus;precentral gyrus, right, superior lateral aspect of gyrus;precentral gyrus, right, inferior lateral aspect of gyrus;precentral gyrus, right, bank of the central sulcus	138;148;122;55;62;47;111	97.5714
right temporal pole	31.6633	15.5841	-37.3465	right precentral	50.8679	9.6226	26.4528	2.69325e-05	-0.151343	temporal pole, right, superior aspect;temporal pole, right, superior aspect;temporal pole, right, superior aspect;temporal pole, right, inferior aspect;temporal pole, right, inferior aspect;temporal pole, right, inferior aspect;temporal pole, right, inferior aspect	precentral gyrus, right, bank of the precentral sulcus;precentral gyrus, right, superior lateral aspect of gyrus;precentral gyrus, right, inferior lateral aspect of gyrus;precentral gyrus, right, bank of the precentral sulcus;precentral gyrus, right, superior lateral aspect of gyrus;precentral gyrus, right, inferior lateral aspect of gyrus;precentral gyrus, right, bank of the central sulcus	138;148;122;55;62;47;111	97.5714
right temporal pole	39.6666	16.8181	-20.0909	right precentral	50.8679	9.6226	26.4528	0.000406435	0.0694378	temporal pole, right, superior aspect;temporal pole, right, superior aspect;temporal pole, right, superior aspect;temporal pole, right, inferior aspect;temporal pole, right, inferior aspect;temporal pole, right, inferior aspect;temporal pole, right, inferior aspect	precentral gyrus, right, bank of the precentral sulcus;precentral gyrus, right, superior lateral aspect of gyrus;precentral gyrus, right, inferior lateral aspect of gyrus;precentral gyrus, right, bank of the precentral sulcus;precentral gyrus, right, superior lateral aspect of gyrus;precentral gyrus, right, inferior lateral aspect of gyrus;precentral gyrus, right, bank of the central sulcus	138;148;122;55;62;47;111	97.5714
right temporal pole	46.6976	4.7441	-38.7906	right precentral	50.8679	9.6226	26.4528	0.000301154	-0.221818	temporal pole, right, superior aspect;temporal pole, right, superior aspect;temporal pole, right, superior aspect;temporal pole, right, inferior aspect;temporal pole, right, inferior aspect;temporal pole, right, inferior aspect;temporal pole, right, inferior aspect	precentral gyrus, right, bank of the precentral sulcus;precentral gyrus, right, superior lateral aspect of gyrus;precentral gyrus, right, inferior lateral aspect of gyrus;precentral gyrus, right, bank of the precentral sulcus;precentral gyrus, right, superior lateral aspect of gyrus;precentral gyrus, right, inferior lateral aspect of gyrus;precentral gyrus, right, bank of the central sulcus	138;148;122;55;62;47;111	97.5714
right temporal pole	31.6633	15.5841	-37.3465	right precentral	19.6393	-23.8032	69.4098	1.95872e-05	-0.0758194	temporal pole, right, superior aspect;temporal pole, right, superior aspect;temporal pole, right, superior aspect;temporal pole, right, inferior aspect;temporal pole, right, inferior aspect;temporal pole, right, inferior aspect;temporal pole, right, inferior aspect	precentral gyrus, right, bank of the precentral sulcus;precentral gyrus, right, superior lateral aspect of gyrus;precentral gyrus, right, inferior lateral aspect of gyrus;precentral gyrus, right, bank of the precentral sulcus;precentral gyrus, right, superior lateral aspect of gyrus;precentral gyrus, right, inferior lateral aspect of gyrus;precentral gyrus, right, bank of the central sulcus	138;148;122;55;62;47;111	97.5714
right temporal pole	39.6666	16.8181	-20.0909	right precentral	19.6393	-23.8032	69.4098	0.00117768	-0.0303759	temporal pole, right, superior aspect;temporal pole, right, superior aspect;temporal pole, right, superior aspect;temporal pole, right, inferior aspect;temporal pole, right, inferior aspect;temporal pole, right, inferior aspect;temporal pole, right, inferior aspect	precentral gyrus, right, bank of the precentral sulcus;precentral gyrus, right, superior lateral aspect of gyrus;precentral gyrus, right, inferior lateral aspect of gyrus;precentral gyrus, right, bank of the precentral sulcus;precentral gyrus, right, superior lateral aspect of gyrus;precentral gyrus, right, inferior lateral aspect of gyrus;precentral gyrus, right, bank of the central sulcus	138;148;122;55;62;47;111	97.5714
right temporal pole	46.6976	4.7441	-38.7906	right precentral	19.6393	-23.8032	69.4098	1.95872e-05	-0.14251	temporal pole, right, superior aspect;temporal pole, right, superior aspect;temporal pole, right, superior aspect;temporal pole, right, inferior aspect;temporal pole, right, inferior aspect;temporal pole, right, inferior aspect;temporal pole, right, inferior aspect	precentral gyrus, right, bank of the precentral sulcus;precentral gyrus, right, superior lateral aspect of gyrus;precentral gyrus, right, inferior lateral aspect of gyrus;precentral gyrus, right, bank of the precentral sulcus;precentral gyrus, right, superior lateral aspect of gyrus;precentral gyrus, right, inferior lateral aspect of gyrus;precentral gyrus, right, bank of the central sulcus	138;148;122;55;62;47;111	97.5714
left temporal pole	-31.1428	13.1238	-37.2952	left precentral	-19.7087	-15.2038	70.3689	1.71388e-05	-0.0811549	temporal pole, left, superior aspect;temporal pole, left, superior aspect;temporal pole, left, superior aspect;temporal pole, left, inferior aspect;temporal pole, left, inferior aspect;temporal pole, left, inferior aspect;temporal pole, left, inferior aspect	precentral gyrus, left, bank of the precentral sulcus;precentral gyrus, left, superior lateral aspect of gyrus;precentral gyrus, left, inferior lateral aspect of gyrus;precentral gyrus, left, bank of the precentral sulcus;precentral gyrus, left, superior lateral aspect of gyrus;precentral gyrus, left, inferior lateral aspect of gyrus;precentral gyrus, left, bank of the central sulcus	138;148;122;55;62;47;111	97.5714
left temporal pole	-44.6274	14.7843	-22.3921	left precentral	-19.7087	-15.2038	70.3689	9.0591e-05	-0.0241074	temporal pole, left, superior aspect;temporal pole, left, superior aspect;temporal pole, left, superior aspect;temporal pole, left, inferior aspect;temporal pole, left, inferior aspect;temporal pole, left, inferior aspect;temporal pole, left, inferior aspect	precentral gyrus, left, bank of the precentral sulcus;precentral gyrus, left, superior lateral aspect of gyrus;precentral gyrus, left, inferior lateral aspect of gyrus;precentral gyrus, left, bank of the precentral sulcus;precentral gyrus, left, superior lateral aspect of gyrus;precentral gyrus, left, inferior lateral aspect of gyrus;precentral gyrus, left, bank of the central sulcus	138;148;122;55;62;47;111	97.5714
right temporal pole	39.6666	16.8181	-20.0909	left precentral	-0.3278	-22.754	65.5081	4.89681e-06	-0.0132364	temporal pole, right, superior aspect;temporal pole, right, superior aspect;temporal pole, right, superior aspect;temporal pole, right, inferior aspect;temporal pole, right, inferior aspect;temporal pole, right, inferior aspect;temporal pole, right, inferior aspect	precentral gyrus, left, bank of the precentral sulcus;precentral gyrus, left, superior lateral aspect of gyrus;precentral gyrus, left, inferior lateral aspect of gyrus;precentral gyrus, left, bank of the precentral sulcus;precentral gyrus, left, superior lateral aspect of gyrus;precentral gyrus, left, inferior lateral aspect of gyrus;precentral gyrus, left, bank of the central sulcus	138;148;122;55;62;47;111	97.5714
left temporal pole	-31.1428	13.1238	-37.2952	left precentral	-49.6747	5.4471	29.5609	8.56942e-05	-0.111258	temporal pole, left, superior aspect;temporal pole, left, superior aspect;temporal pole, left, superior aspect;temporal pole, left, inferior aspect;temporal pole, left, inferior aspect;temporal pole, left, inferior aspect;temporal pole, left, inferior aspect	precentral gyrus, left, bank of the precentral sulcus;precentral gyrus, left, superior lateral aspect of gyrus;precentral gyrus, left, inferior lateral aspect of gyrus;precentral gyrus, left, bank of the precentral sulcus;precentral gyrus, left, superior lateral aspect of gyrus;precentral gyrus, left, inferior lateral aspect of gyrus;precentral gyrus, left, bank of the central sulcus	138;148;122;55;62;47;111	97.5714
right temporal pole	39.6666	16.8181	-20.0909	left precentral	-49.6747	5.4471	29.5609	2.44841e-06	-0.0870581	temporal pole, right, superior aspect;temporal pole, right, superior aspect;temporal pole, right, superior aspect;temporal pole, right, inferior aspect;temporal pole, right, inferior aspect;temporal pole, right, inferior aspect;temporal pole, right, inferior aspect	precentral gyrus, left, bank of the precentral sulcus;precentral gyrus, left, superior lateral aspect of gyrus;precentral gyrus, left, inferior lateral aspect of gyrus;precentral gyrus, left, bank of the precentral sulcus;precentral gyrus, left, superior lateral aspect of gyrus;precentral gyrus, left, inferior lateral aspect of gyrus;precentral gyrus, left, bank of the central sulcus	138;148;122;55;62;47;111	97.5714
left temporal pole	-44.6274	14.7843	-22.3921	left precentral	-49.6747	5.4471	29.5609	0.00174571	-0.0060988	temporal pole, left, superior aspect;temporal pole, left, superior aspect;temporal pole, left, superior aspect;temporal pole, left, inferior aspect;temporal pole, left, inferior aspect;temporal pole, left, inferior aspect;temporal pole, left, inferior aspect	precentral gyrus, left, bank of the precentral sulcus;precentral gyrus, left, superior lateral aspect of gyrus;precentral gyrus, left, inferior lateral aspect of gyrus;precentral gyrus, left, bank of the precentral sulcus;precentral gyrus, left, superior lateral aspect of gyrus;precentral gyrus, left, inferior lateral aspect of gyrus;precentral gyrus, left, bank of the central sulcus	138;148;122;55;62;47;111	97.5714
left temporal pole	-46.6075	2.2025	-38.3797	left precentral	-49.6747	5.4471	29.5609	0.000411332	-0.177094	temporal pole, left, superior aspect;temporal pole, left, superior aspect;temporal pole, left, superior aspect;temporal pole, left, inferior aspect;temporal pole, left, inferior aspect;temporal pole, left, inferior aspect;temporal pole, left, inferior aspect	precentral gyrus, left, bank of the precentral sulcus;precentral gyrus, left, superior lateral aspect of gyrus;precentral gyrus, left, inferior lateral aspect of gyrus;precentral gyrus, left, bank of the precentral sulcus;precentral gyrus, left, superior lateral aspect of gyrus;precentral gyrus, left, inferior lateral aspect of gyrus;precentral gyrus, left, bank of the central sulcus	138;148;122;55;62;47;111	97.5714
left temporal pole	-31.1428	13.1238	-37.2952	left precentral	-45.5151	-14.5151	44.606	0.000110178	-0.0639255	temporal pole, left, superior aspect;temporal pole, left, superior aspect;temporal pole, left, superior aspect;temporal pole, left, inferior aspect;temporal pole, left, inferior aspect;temporal pole, left, inferior aspect;temporal pole, left, inferior aspect	precentral gyrus, left, bank of the precentral sulcus;precentral gyrus, left, superior lateral aspect of gyrus;precentral gyrus, left, inferior lateral aspect of gyrus;precentral gyrus, left, bank of the precentral sulcus;precentral gyrus, left, superior lateral aspect of gyrus;precentral gyrus, left, inferior lateral aspect of gyrus;precentral gyrus, left, bank of the central sulcus	138;148;122;55;62;47;111	97.5714
right temporal pole	39.6666	16.8181	-20.0909	left precentral	-45.5151	-14.5151	44.606	2.44841e-06	0.0116076	temporal pole, right, superior aspect;temporal pole, right, superior aspect;temporal pole, right, superior aspect;temporal pole, right, inferior aspect;temporal pole, right, inferior aspect;temporal pole, right, inferior aspect;temporal pole, right, inferior aspect	precentral gyrus, left, bank of the precentral sulcus;precentral gyrus, left, superior lateral aspect of gyrus;precentral gyrus, left, inferior lateral aspect of gyrus;precentral gyrus, left, bank of the precentral sulcus;precentral gyrus, left, superior lateral aspect of gyrus;precentral gyrus, left, inferior lateral aspect of gyrus;precentral gyrus, left, bank of the central sulcus	138;148;122;55;62;47;111	97.5714
right temporal pole	46.6976	4.7441	-38.7906	left precentral	-45.5151	-14.5151	44.606	2.44841e-06	-0.173024	temporal pole, right, superior aspect;temporal pole, right, superior aspect;temporal pole, right, superior aspect;temporal pole, right, inferior aspect;temporal pole, right, inferior aspect;temporal pole, right, inferior aspect;temporal pole, right, inferior aspect	precentral gyrus, left, bank of the precentral sulcus;precentral gyrus, left, superior lateral aspect of gyrus;precentral gyrus, left, inferior lateral aspect of gyrus;precentral gyrus, left, bank of the precentral sulcus;precentral gyrus, left, superior lateral aspect of gyrus;precentral gyrus, left, inferior lateral aspect of gyrus;precentral gyrus, left, bank of the central sulcus	138;148;122;55;62;47;111	97.5714
left temporal pole	-44.6274	14.7843	-22.3921	left precentral	-45.5151	-14.5151	44.606	0.00130255	0.054121	temporal pole, left, superior aspect;temporal pole, left, superior aspect;temporal pole, left, superior aspect;temporal pole, left, inferior aspect;temporal pole, left, inferior aspect;temporal pole, left, inferior aspect;temporal pole, left, inferior aspect	precentral gyrus, left, bank of the precentral sulcus;precentral gyrus, left, superior lateral aspect of gyrus;precentral gyrus, left, inferior lateral aspect of gyrus;precentral gyrus, left, bank of the precentral sulcus;precentral gyrus, left, superior lateral aspect of gyrus;precentral gyrus, left, inferior lateral aspect of gyrus;precentral gyrus, left, bank of the central sulcus	138;148;122;55;62;47;111	97.5714
left temporal pole	-46.6075	2.2025	-38.3797	left precentral	-45.5151	-14.5151	44.606	0.000413781	-0.140278	temporal pole, left, superior aspect;temporal pole, left, superior aspect;temporal pole, left, superior aspect;temporal pole, left, inferior aspect;temporal pole, left, inferior aspect;temporal pole, left, inferior aspect;temporal pole, left, inferior aspect	precentral gyrus, left, bank of the precentral sulcus;precentral gyrus, left, superior lateral aspect of gyrus;precentral gyrus, left, inferior lateral aspect of gyrus;precentral gyrus, left, bank of the precentral sulcus;precentral gyrus, left, superior lateral aspect of gyrus;precentral gyrus, left, inferior lateral aspect of gyrus;precentral gyrus, left, bank of the central sulcus	138;148;122;55;62;47;111	97.5714
right temporal pole	31.6633	15.5841	-37.3465	vermis vi	1.9738	-67.0457	-21.9607	0.000254634	-0.0926993	temporal pole, right, superior aspect;temporal pole, right, superior aspect;temporal pole, right, superior aspect;temporal pole, right, superior aspect;temporal pole, right, inferior aspect;temporal pole, right, inferior aspect;temporal pole, right, inferior aspect;temporal pole, right, inferior aspect	VI, left, paravermis;VI, left, lateral hemisphere;VI, right, paravermis;VI, right, lateral hemisphere;VI, left, paravermis;VI, left, lateral hemisphere;VI, right, paravermis;VI, right, lateral hemisphere	109;95;109;95;142;42;142;42	97
left temporal pole	-31.1428	13.1238	-37.2952	vermis vi	1.9738	-67.0457	-21.9607	7.8349e-05	-0.109897	temporal pole, left, superior aspect;temporal pole, left, superior aspect;temporal pole, left, superior aspect;temporal pole, left, superior aspect;temporal pole, left, inferior aspect;temporal pole, left, inferior aspect;temporal pole, left, inferior aspect;temporal pole, left, inferior aspect	VI, left, paravermis;VI, left, lateral hemisphere;VI, right, paravermis;VI, right, lateral hemisphere;VI, left, paravermis;VI, left, lateral hemisphere;VI, right, paravermis;VI, right, lateral hemisphere	109;95;109;95;142;42;142;42	97
right temporal pole	39.6666	16.8181	-20.0909	vermis vi	1.9738	-67.0457	-21.9607	0.000293809	-0.0728736	temporal pole, right, superior aspect;temporal pole, right, superior aspect;temporal pole, right, superior aspect;temporal pole, right, superior aspect;temporal pole, right, inferior aspect;temporal pole, right, inferior aspect;temporal pole, right, inferior aspect;temporal pole, right, inferior aspect	VI, left, paravermis;VI, left, lateral hemisphere;VI, right, paravermis;VI, right, lateral hemisphere;VI, left, paravermis;VI, left, lateral hemisphere;VI, right, paravermis;VI, right, lateral hemisphere	109;95;109;95;142;42;142;42	97
right temporal pole	46.6976	4.7441	-38.7906	vermis vi	1.9738	-67.0457	-21.9607	5.63133e-05	-0.129042	temporal pole, right, superior aspect;temporal pole, right, superior aspect;temporal pole, right, superior aspect;temporal pole, right, superior aspect;temporal pole, right, inferior aspect;temporal pole, right, inferior aspect;temporal pole, right, inferior aspect;temporal pole, right, inferior aspect	VI, left, paravermis;VI, left, lateral hemisphere;VI, right, paravermis;VI, right, lateral hemisphere;VI, left, paravermis;VI, left, lateral hemisphere;VI, right, paravermis;VI, right, lateral hemisphere	109;95;109;95;142;42;142;42	97
left temporal pole	-46.6075	2.2025	-38.3797	vermis vi	1.9738	-67.0457	-21.9607	4.89681e-06	-0.118971	temporal pole, left, superior aspect;temporal pole, left, superior aspect;temporal pole, left, superior aspect;temporal pole, left, superior aspect;temporal pole, left, inferior aspect;temporal pole, left, inferior aspect;temporal pole, left, inferior aspect;temporal pole, left, inferior aspect	VI, left, paravermis;VI, left, lateral hemisphere;VI, right, paravermis;VI, right, lateral hemisphere;VI, left, paravermis;VI, left, lateral hemisphere;VI, right, paravermis;VI, right, lateral hemisphere	109;95;109;95;142;42;142;42	97
left lingual	-8.9915	-73.6302	5.1428	right precentral	33.9279	-8.7747	59.6036	0.000100385	0.00726053	lingual gyrus, left, peristriate;lingual gyrus, left, peristriate;lingual gyrus, left, peristriate;lingual gyrus, left, peristriate;lingual gyrus, left, striate;lingual gyrus, left, striate;lingual gyrus, left, striate;lingual gyrus, left, striate	precentral gyrus, right, bank of the precentral sulcus;precentral gyrus, right, superior lateral aspect of gyrus;precentral gyrus, right, inferior lateral aspect of gyrus;precentral gyrus, right, bank of the central sulcus;precentral gyrus, right, bank of the precentral sulcus;precentral gyrus, right, superior lateral aspect of gyrus;precentral gyrus, right, inferior lateral aspect of gyrus;prece…	14;45;32;28;134;225;167;112	94.625
right lingual	0.1269	-87.0476	-5.9047	right precentral	33.9279	-8.7747	59.6036	0.000839803	-0.0623035	lingual gyrus, right, peristriate;lingual gyrus, right, peristriate;lingual gyrus, right, peristriate;lingual gyrus, right, peristriate;lingual gyrus, right, striate;lingual gyrus, right, striate;lingual gyrus, right, striate;lingual gyrus, right, striate	precentral gyrus, right, bank of the precentral sulcus;precentral gyrus, right, superior lateral aspect of gyrus;precentral gyrus, right, inferior lateral aspect of gyrus;precentral gyrus, right, bank of the central sulcus;precentral gyrus, right, bank of the precentral sulcus;precentral gyrus, right, superior lateral aspect of gyrus;precentral gyrus, right, inferior lateral aspect of gyrus;prece…	14;45;32;28;134;225;167;112	94.625
left lingual	-11.1826	-54.7304	2.713	right precentral	33.9279	-8.7747	59.6036	0.000181182	-0.128786	lingual gyrus, left, peristriate;lingual gyrus, left, peristriate;lingual gyrus, left, peristriate;lingual gyrus, left, peristriate;lingual gyrus, left, striate;lingual gyrus, left, striate;lingual gyrus, left, striate;lingual gyrus, left, striate	precentral gyrus, right, bank of the precentral sulcus;precentral gyrus, right, superior lateral aspect of gyrus;precentral gyrus, right, inferior lateral aspect of gyrus;precentral gyrus, right, bank of the central sulcus;precentral gyrus, right, bank of the precentral sulcus;precentral gyrus, right, superior lateral aspect of gyrus;precentral gyrus, right, inferior lateral aspect of gyrus;prece…	14;45;32;28;134;225;167;112	94.625
right lingual	14.3076	-52.2657	-0.2237	right precentral	33.9279	-8.7747	59.6036	0.000976914	-0.0307545	lingual gyrus, right, peristriate;lingual gyrus, right, peristriate;lingual gyrus, right, peristriate;lingual gyrus, right, peristriate;lingual gyrus, right, striate;lingual gyrus, right, striate;lingual gyrus, right, striate;lingual gyrus, right, striate	precentral gyrus, right, bank of the precentral sulcus;precentral gyrus, right, superior lateral aspect of gyrus;precentral gyrus, right, inferior lateral aspect of gyrus;precentral gyrus, right, bank of the central sulcus;precentral gyrus, right, bank of the precentral sulcus;precentral gyrus, right, superior lateral aspect of gyrus;precentral gyrus, right, inferior lateral aspect of gyrus;prece…	14;45;32;28;134;225;167;112	94.625
left lingual	-8.9915	-73.6302	5.1428	right precentral	50.8679	9.6226	26.4528	7.34522e-06	-0.0467876	lingual gyrus, left, peristriate;lingual gyrus, left, peristriate;lingual gyrus, left, peristriate;lingual gyrus, left, peristriate;lingual gyrus, left, striate;lingual gyrus, left, striate;lingual gyrus, left, striate;lingual gyrus, left, striate	precentral gyrus, right, bank of the precentral sulcus;precentral gyrus, right, superior lateral aspect of gyrus;precentral gyrus, right, inferior lateral aspect of gyrus;precentral gyrus, right, bank of the central sulcus;precentral gyrus, right, bank of the precentral sulcus;precentral gyrus, right, superior lateral aspect of gyrus;precentral gyrus, right, inferior lateral aspect of gyrus;prece…	14;45;32;28;134;225;167;112	94.625
right lingual	0.1269	-87.0476	-5.9047	right precentral	50.8679	9.6226	26.4528	1.46904e-05	-0.0218366	lingual gyrus, right, peristriate;lingual gyrus, right, peristriate;lingual gyrus, right, peristriate;lingual gyrus, right, peristriate;lingual gyrus, right, striate;lingual gyrus, right, striate;lingual gyrus, right, striate;lingual gyrus, right, striate	precentral gyrus, right, bank of the precentral sulcus;precentral gyrus, right, superior lateral aspect of gyrus;precentral gyrus, right, inferior lateral aspect of gyrus;precentral gyrus, right, bank of the central sulcus;precentral gyrus, right, bank of the precentral sulcus;precentral gyrus, right, superior lateral aspect of gyrus;precentral gyrus, right, inferior lateral aspect of gyrus;prece…	14;45;32;28;134;225;167;112	94.625
left lingual	-11.1826	-54.7304	2.713	right precentral	50.8679	9.6226	26.4528	9.79362e-06	-0.217232	lingual gyrus, left, peristriate;lingual gyrus, left, peristriate;lingual gyrus, left, peristriate;lingual gyrus, left, peristriate;lingual gyrus, left, striate;lingual gyrus, left, striate;lingual gyrus, left, striate;lingual gyrus, left, striate	precentral gyrus, right, bank of the precentral sulcus;precentral gyrus, right, superior lateral aspect of gyrus;precentral gyrus, right, inferior lateral aspect of gyrus;precentral gyrus, right, bank of the central sulcus;precentral gyrus, right, bank of the precentral sulcus;precentral gyrus, right, superior lateral aspect of gyrus;precentral gyrus, right, inferior lateral aspect of gyrus;prece…	14;45;32;28;134;225;167;112	94.625
right lingual	14.3076	-52.2657	-0.2237	right precentral	50.8679	9.6226	26.4528	8.56942e-05	-0.122417	lingual gyrus, right, peristriate;lingual gyrus, right, peristriate;lingual gyrus, right, peristriate;lingual gyrus, right, peristriate;lingual gyrus, right, striate;lingual gyrus, right, striate;lingual gyrus, right, striate;lingual gyrus, right, striate	precentral gyrus, right, bank of the precentral sulcus;precentral gyrus, right, superior lateral aspect of gyrus;precentral gyrus, right, inferior lateral aspect of gyrus;precentral gyrus, right, bank of the central sulcus;precentral gyrus, right, bank of the precentral sulcus;precentral gyrus, right, superior lateral aspect of gyrus;precentral gyrus, right, inferior lateral aspect of gyrus;prece…	14;45;32;28;134;225;167;112	94.625
left lingual	-8.9915	-73.6302	5.1428	right precentral	19.6393	-23.8032	69.4098	0.000105281	-0.0467013	lingual gyrus, left, peristriate;lingual gyrus, left, peristriate;lingual gyrus, left, peristriate;lingual gyrus, left, peristriate;lingual gyrus, left, striate;lingual gyrus, left, striate;lingual gyrus, left, striate;lingual gyrus, left, striate	precentral gyrus, right, bank of the precentral sulcus;precentral gyrus, right, superior lateral aspect of gyrus;precentral gyrus, right, inferior lateral aspect of gyrus;precentral gyrus, right, bank of the central sulcus;precentral gyrus, right, bank of the precentral sulcus;precentral gyrus, right, superior lateral aspect of gyrus;precentral gyrus, right, inferior lateral aspect of gyrus;prece…	14;45;32;28;134;225;167;112	94.625
right lingual	0.1269	-87.0476	-5.9047	right precentral	19.6393	-23.8032	69.4098	0.0015376	-0.164597	lingual gyrus, right, peristriate;lingual gyrus, right, peristriate;lingual gyrus, right, peristriate;lingual gyrus, right, peristriate;lingual gyrus, right, striate;lingual gyrus, right, striate;lingual gyrus, right, striate;lingual gyrus, right, striate	precentral gyrus, right, bank of the precentral sulcus;precentral gyrus, right, superior lateral aspect of gyrus;precentral gyrus, right, inferior lateral aspect of gyrus;precentral gyrus, right, bank of the central sulcus;precentral gyrus, right, bank of the precentral sulcus;precentral gyrus, right, superior lateral aspect of gyrus;precentral gyrus, right, inferior lateral aspect of gyrus;prece…	14;45;32;28;134;225;167;112	94.625
left lingual	-11.1826	-54.7304	2.713	right precentral	19.6393	-23.8032	69.4098	0.00027667	-0.0663734	lingual gyrus, left, peristriate;lingual gyrus, left, peristriate;lingual gyrus, left, peristriate;lingual gyrus, left, peristriate;lingual gyrus, left, striate;lingual gyrus, left, striate;lingual gyrus, left, striate;lingual gyrus, left, striate	precentral gyrus, right, bank of the precentral sulcus;precentral gyrus, right, superior lateral aspect of gyrus;precentral gyrus, right, inferior lateral aspect of gyrus;precentral gyrus, right, bank of the central sulcus;precentral gyrus, right, bank of the precentral sulcus;precentral gyrus, right, superior lateral aspect of gyrus;precentral gyrus, right, inferior lateral aspect of gyrus;prece…	14;45;32;28;134;225;167;112	94.625
right lingual	14.3076	-52.2657	-0.2237	right precentral	19.6393	-23.8032	69.4098	0.00177754	-0.0283786	lingual gyrus, right, peristriate;lingual gyrus, right, peristriate;lingual gyrus, right, peristriate;lingual gyrus, right, peristriate;lingual gyrus, right, striate;lingual gyrus, right, striate;lingual gyrus, right, striate;lingual gyrus, right, striate	precentral gyrus, right, bank of the precentral sulcus;precentral gyrus, right, superior lateral aspect of gyrus;precentral gyrus, right, inferior lateral aspect of gyrus;precentral gyrus, right, bank of the central sulcus;precentral gyrus, right, bank of the precentral sulcus;precentral gyrus, right, superior lateral aspect of gyrus;precentral gyrus, right, inferior lateral aspect of gyrus;prece…	14;45;32;28;134;225;167;112	94.625
left lingual	-8.9915	-73.6302	5.1428	left precentral	-19.7087	-15.2038	70.3689	0.000286464	-0.0286017	lingual gyrus, left, peristriate;lingual gyrus, left, peristriate;lingual gyrus, left, peristriate;lingual gyrus, left, peristriate;lingual gyrus, left, striate;lingual gyrus, left, striate;lingual gyrus, left, striate;lingual gyrus, left, striate	precentral gyrus, left, bank of the precentral sulcus;precentral gyrus, left, superior lateral aspect of gyrus;precentral gyrus, left, inferior lateral aspect of gyrus;precentral gyrus, left, bank of the central sulcus;precentral gyrus, left, bank of the precentral sulcus;precentral gyrus, left, superior lateral aspect of gyrus;precentral gyrus, left, inferior lateral aspect of gyrus;precentral g…	14;45;32;28;134;225;167;112	94.625
right lingual	0.1269	-87.0476	-5.9047	left precentral	-19.7087	-15.2038	70.3689	0.0004603	-0.12534	lingual gyrus, right, peristriate;lingual gyrus, right, peristriate;lingual gyrus, right, peristriate;lingual gyrus, right, peristriate;lingual gyrus, right, striate;lingual gyrus, right, striate;lingual gyrus, right, striate;lingual gyrus, right, striate	precentral gyrus, left, bank of the precentral sulcus;precentral gyrus, left, superior lateral aspect of gyrus;precentral gyrus, left, inferior lateral aspect of gyrus;precentral gyrus, left, bank of the central sulcus;precentral gyrus, left, bank of the precentral sulcus;precentral gyrus, left, superior lateral aspect of gyrus;precentral gyrus, left, inferior lateral aspect of gyrus;precentral g…	14;45;32;28;134;225;167;112	94.625
left lingual	-11.1826	-54.7304	2.713	left precentral	-19.7087	-15.2038	70.3689	0.000609653	-0.0971851	lingual gyrus, left, peristriate;lingual gyrus, left, peristriate;lingual gyrus, left, peristriate;lingual gyrus, left, peristriate;lingual gyrus, left, striate;lingual gyrus, left, striate;lingual gyrus, left, striate;lingual gyrus, left, striate	precentral gyrus, left, bank of the precentral sulcus;precentral gyrus, left, superior lateral aspect of gyrus;precentral gyrus, left, inferior lateral aspect of gyrus;precentral gyrus, left, bank of the central sulcus;precentral gyrus, left, bank of the precentral sulcus;precentral gyrus, left, superior lateral aspect of gyrus;precentral gyrus, left, inferior lateral aspect of gyrus;precentral g…	14;45;32;28;134;225;167;112	94.625
right lingual	14.3076	-52.2657	-0.2237	left precentral	-19.7087	-15.2038	70.3689	0.000115075	-0.0499073	lingual gyrus, right, peristriate;lingual gyrus, right, peristriate;lingual gyrus, right, peristriate;lingual gyrus, right, peristriate;lingual gyrus, right, striate;lingual gyrus, right, striate;lingual gyrus, right, striate;lingual gyrus, right, striate	precentral gyrus, left, bank of the precentral sulcus;precentral gyrus, left, superior lateral aspect of gyrus;precentral gyrus, left, inferior lateral aspect of gyrus;precentral gyrus, left, bank of the central sulcus;precentral gyrus, left, bank of the precentral sulcus;precentral gyrus, left, superior lateral aspect of gyrus;precentral gyrus, left, inferior lateral aspect of gyrus;precentral g…	14;45;32;28;134;225;167;112	94.625
left lingual	-8.9915	-73.6302	5.1428	left precentral	-0.3278	-22.754	65.5081	4.89681e-06	-0.0876207	lingual gyrus, left, peristriate;lingual gyrus, left, peristriate;lingual gyrus, left, peristriate;lingual gyrus, left, peristriate;lingual gyrus, left, striate;lingual gyrus, left, striate;lingual gyrus, left, striate;lingual gyrus, left, striate	precentral gyrus, left, bank of the precentral sulcus;precentral gyrus, left, superior lateral aspect of gyrus;precentral gyrus, left, inferior lateral aspect of gyrus;precentral gyrus, left, bank of the central sulcus;precentral gyrus, left, bank of the precentral sulcus;precentral gyrus, left, superior lateral aspect of gyrus;precentral gyrus, left, inferior lateral aspect of gyrus;precentral g…	14;45;32;28;134;225;167;112	94.625
right lingual	0.1269	-87.0476	-5.9047	left precentral	-0.3278	-22.754	65.5081	0.000119972	-0.160951	lingual gyrus, right, peristriate;lingual gyrus, right, peristriate;lingual gyrus, right, peristriate;lingual gyrus, right, peristriate;lingual gyrus, right, striate;lingual gyrus, right, striate;lingual gyrus, right, striate;lingual gyrus, right, striate	precentral gyrus, left, bank of the precentral sulcus;precentral gyrus, left, superior lateral aspect of gyrus;precentral gyrus, left, inferior lateral aspect of gyrus;precentral gyrus, left, bank of the central sulcus;precentral gyrus, left, bank of the precentral sulcus;precentral gyrus, left, superior lateral aspect of gyrus;precentral gyrus, left, inferior lateral aspect of gyrus;precentral g…	14;45;32;28;134;225;167;112	94.625
left lingual	-11.1826	-54.7304	2.713	left precentral	-0.3278	-22.754	65.5081	1.2242e-05	-0.063167	lingual gyrus, left, peristriate;lingual gyrus, left, peristriate;lingual gyrus, left, peristriate;lingual gyrus, left, peristriate;lingual gyrus, left, striate;lingual gyrus, left, striate;lingual gyrus, left, striate;lingual gyrus, left, striate	precentral gyrus, left, bank of the precentral sulcus;precentral gyrus, left, superior lateral aspect of gyrus;precentral gyrus, left, inferior lateral aspect of gyrus;precentral gyrus, left, bank of the central sulcus;precentral gyrus, left, bank of the precentral sulcus;precentral gyrus, left, superior lateral aspect of gyrus;precentral gyrus, left, inferior lateral aspect of gyrus;precentral g…	14;45;32;28;134;225;167;112	94.625
right lingual	14.3076	-52.2657	-0.2237	left precentral	-0.3278	-22.754	65.5081	8.32458e-05	-0.0502141	lingual gyrus, right, peristriate;lingual gyrus, right, peristriate;lingual gyrus, right, peristriate;lingual gyrus, right, peristriate;lingual gyrus, right, striate;lingual gyrus, right, striate;lingual gyrus, right, striate;lingual gyrus, right, striate	precentral gyrus, left, bank of the precentral sulcus;precentral gyrus, left, superior lateral aspect of gyrus;precentral gyrus, left, inferior lateral aspect of gyrus;precentral gyrus, left, bank of the central sulcus;precentral gyrus, left, bank of the precentral sulcus;precentral gyrus, left, superior lateral aspect of gyrus;precentral gyrus, left, inferior lateral aspect of gyrus;precentral g…	14;45;32;28;134;225;167;112	94.625
left lingual	-8.9915	-73.6302	5.1428	left precentral	-49.6747	5.4471	29.5609	4.89681e-06	-0.0739745	lingual gyrus, left, peristriate;lingual gyrus, left, peristriate;lingual gyrus, left, peristriate;lingual gyrus, left, peristriate;lingual gyrus, left, striate;lingual gyrus, left, striate;lingual gyrus, left, striate;lingual gyrus, left, striate	precentral gyrus, left, bank of the precentral sulcus;precentral gyrus, left, superior lateral aspect of gyrus;precentral gyrus, left, inferior lateral aspect of gyrus;precentral gyrus, left, bank of the central sulcus;precentral gyrus, left, bank of the precentral sulcus;precentral gyrus, left, superior lateral aspect of gyrus;precentral gyrus, left, inferior lateral aspect of gyrus;precentral g…	14;45;32;28;134;225;167;112	94.625
left lingual	-11.1826	-54.7304	2.713	left precentral	-49.6747	5.4471	29.5609	7.34522e-06	-0.156169	lingual gyrus, left, peristriate;lingual gyrus, left, peristriate;lingual gyrus, left, peristriate;lingual gyrus, left, peristriate;lingual gyrus, left, striate;lingual gyrus, left, striate;lingual gyrus, left, striate;lingual gyrus, left, striate	precentral gyrus, left, bank of the precentral sulcus;precentral gyrus, left, superior lateral aspect of gyrus;precentral gyrus, left, inferior lateral aspect of gyrus;precentral gyrus, left, bank of the central sulcus;precentral gyrus, left, bank of the precentral sulcus;precentral gyrus, left, superior lateral aspect of gyrus;precentral gyrus, left, inferior lateral aspect of gyrus;precentral g…	14;45;32;28;134;225;167;112	94.625
right lingual	14.3076	-52.2657	-0.2237	left precentral	-49.6747	5.4471	29.5609	2.44841e-06	-0.175589	lingual gyrus, right, peristriate;lingual gyrus, right, peristriate;lingual gyrus, right, peristriate;lingual gyrus, right, peristriate;lingual gyrus, right, striate;lingual gyrus, right, striate;lingual gyrus, right, striate;lingual gyrus, right, striate	precentral gyrus, left, bank of the precentral sulcus;precentral gyrus, left, superior lateral aspect of gyrus;precentral gyrus, left, inferior lateral aspect of gyrus;precentral gyrus, left, bank of the central sulcus;precentral gyrus, left, bank of the precentral sulcus;precentral gyrus, left, superior lateral aspect of gyrus;precentral gyrus, left, inferior lateral aspect of gyrus;precentral g…	14;45;32;28;134;225;167;112	94.625
left lingual	-8.9915	-73.6302	5.1428	left precentral	-45.5151	-14.5151	44.606	7.34522e-06	0.0609389	lingual gyrus, left, peristriate;lingual gyrus, left, peristriate;lingual gyrus, left, peristriate;lingual gyrus, left, peristriate;lingual gyrus, left, striate;lingual gyrus, left, striate;lingual gyrus, left, striate;lingual gyrus, left, striate	precentral gyrus, left, bank of the precentral sulcus;precentral gyrus, left, superior lateral aspect of gyrus;precentral gyrus, left, inferior lateral aspect of gyrus;precentral gyrus, left, bank of the central sulcus;precentral gyrus, left, bank of the precentral sulcus;precentral gyrus, left, superior lateral aspect of gyrus;precentral gyrus, left, inferior lateral aspect of gyrus;precentral g…	14;45;32;28;134;225;167;112	94.625
right lingual	0.1269	-87.0476	-5.9047	left precentral	-45.5151	-14.5151	44.606	1.46904e-05	-0.0471762	lingual gyrus, right, peristriate;lingual gyrus, right, peristriate;lingual gyrus, right, peristriate;lingual gyrus, right, peristriate;lingual gyrus, right, striate;lingual gyrus, right, striate;lingual gyrus, right, striate;lingual gyrus, right, striate	precentral gyrus, left, bank of the precentral sulcus;precentral gyrus, left, superior lateral aspect of gyrus;precentral gyrus, left, inferior lateral aspect of gyrus;precentral gyrus, left, bank of the central sulcus;precentral gyrus, left, bank of the precentral sulcus;precentral gyrus, left, superior lateral aspect of gyrus;precentral gyrus, left, inferior lateral aspect of gyrus;precentral g…	14;45;32;28;134;225;167;112	94.625
left lingual	-11.1826	-54.7304	2.713	left precentral	-45.5151	-14.5151	44.606	7.8349e-05	-0.0618124	lingual gyrus, left, peristriate;lingual gyrus, left, peristriate;lingual gyrus, left, peristriate;lingual gyrus, left, peristriate;lingual gyrus, left, striate;lingual gyrus, left, striate;lingual gyrus, left, striate;lingual gyrus, left, striate	precentral gyrus, left, bank of the precentral sulcus;precentral gyrus, left, superior lateral aspect of gyrus;precentral gyrus, left, inferior lateral aspect of gyrus;precentral gyrus, left, bank of the central sulcus;precentral gyrus, left, bank of the precentral sulcus;precentral gyrus, left, superior lateral aspect of gyrus;precentral gyrus, left, inferior lateral aspect of gyrus;precentral g…	14;45;32;28;134;225;167;112	94.625
right lingual	14.3076	-52.2657	-0.2237	left precentral	-45.5151	-14.5151	44.606	1.71388e-05	0.00642636	lingual gyrus, right, peristriate;lingual gyrus, right, peristriate;lingual gyrus, right, peristriate;lingual gyrus, right, peristriate;lingual gyrus, right, striate;lingual gyrus, right, striate;lingual gyrus, right, striate;lingual gyrus, right, striate	precentral gyrus, left, bank of the precentral sulcus;precentral gyrus, left, superior lateral aspect of gyrus;precentral gyrus, left, inferior lateral aspect of gyrus;precentral gyrus, left, bank of the central sulcus;precentral gyrus, left, bank of the precentral sulcus;precentral gyrus, left, superior lateral aspect of gyrus;precentral gyrus, left, inferior lateral aspect of gyrus;precentral g…	14;45;32;28;134;225;167;112	94.625
left lingual	-8.9915	-73.6302	5.1428	right precuneous	0.7368	-59.9548	42.015	0.00203707	0.0914667	lingual gyrus, left, peristriate;lingual gyrus, left, peristriate;lingual gyrus, left, striate;lingual gyrus, left, striate	precuneus, right, superior lateral bank of gyrus;precuneus, right, inferior lateral bank of gyrus;precuneus, right, superior lateral bank of gyrus;precuneus, right, inferior lateral bank of gyrus	16;6;206;148	94
right lingual	0.1269	-87.0476	-5.9047	right precuneous	0.7368	-59.9548	42.015	0.000173837	0.0494725	lingual gyrus, right, peristriate;lingual gyrus, right, peristriate;lingual gyrus, right, striate;lingual gyrus, right, striate	precuneus, right, superior lateral bank of gyrus;precuneus, right, inferior lateral bank of gyrus;precuneus, right, superior lateral bank of gyrus;precuneus, right, inferior lateral bank of gyrus	16;6;206;148	94
left lingual	-11.1826	-54.7304	2.713	right precuneous	0.7368	-59.9548	42.015	0.0249297	0.348355	lingual gyrus, left, peristriate;lingual gyrus, left, peristriate;lingual gyrus, left, striate;lingual gyrus, left, striate	precuneus, right, superior lateral bank of gyrus;precuneus, right, inferior lateral bank of gyrus;precuneus, right, superior lateral bank of gyrus;precuneus, right, inferior lateral bank of gyrus	16;6;206;148	94
right lingual	14.3076	-52.2657	-0.2237	right precuneous	0.7368	-59.9548	42.015	0.0413511	0.302195	lingual gyrus, right, peristriate;lingual gyrus, right, peristriate;lingual gyrus, right, striate;lingual gyrus, right, striate	precuneus, right, superior lateral bank of gyrus;precuneus, right, inferior lateral bank of gyrus;precuneus, right, superior lateral bank of gyrus;precuneus, right, inferior lateral bank of gyrus	16;6;206;148	94
left lingual	-8.9915	-73.6302	5.1428	right precuneous	13.0243	-62.813	23.1544	0.176772	0.323896	lingual gyrus, left, peristriate;lingual gyrus, left, peristriate;lingual gyrus, left, striate;lingual gyrus, left, striate	precuneus, right, superior lateral bank of gyrus;precuneus, right, inferior lateral bank of gyrus;precuneus, right, superior lateral bank of gyrus;precuneus, right, inferior lateral bank of gyrus	16;6;206;148	94
right lingual	0.1269	-87.0476	-5.9047	right precuneous	13.0243	-62.813	23.1544	0.0188576	0.197332	lingual gyrus, right, peristriate;lingual gyrus, right, peristriate;lingual gyrus, right, striate;lingual gyrus, right, striate	precuneus, right, superior lateral bank of gyrus;precuneus, right, inferior lateral bank of gyrus;precuneus, right, superior lateral bank of gyrus;precuneus, right, inferior lateral bank of gyrus	16;6;206;148	94
left lingual	-11.1826	-54.7304	2.713	right precuneous	13.0243	-62.813	23.1544	0.316197	0.611712	lingual gyrus, left, peristriate;lingual gyrus, left, peristriate;lingual gyrus, left, striate;lingual gyrus, left, striate	precuneus, right, superior lateral bank of gyrus;precuneus, right, inferior lateral bank of gyrus;precuneus, right, superior lateral bank of gyrus;precuneus, right, inferior lateral bank of gyrus	16;6;206;148	94
right lingual	14.3076	-52.2657	-0.2237	right precuneous	13.0243	-62.813	23.1544	0.537645	0.583036	lingual gyrus, right, peristriate;lingual gyrus, right, peristriate;lingual gyrus, right, striate;lingual gyrus, right, striate	precuneus, right, superior lateral bank of gyrus;precuneus, right, inferior lateral bank of gyrus;precuneus, right, superior lateral bank of gyrus;precuneus, right, inferior lateral bank of gyrus	16;6;206;148	94
left lingual	-8.9915	-73.6302	5.1428	right precuneous	8.9243	-39.3445	46.4873	0.000408884	0.134698	lingual gyrus, left, peristriate;lingual gyrus, left, peristriate;lingual gyrus, left, striate;lingual gyrus, left, striate	precuneus, right, superior lateral bank of gyrus;precuneus, right, inferior lateral bank of gyrus;precuneus, right, superior lateral bank of gyrus;precuneus, right, inferior lateral bank of gyrus	16;6;206;148	94
right lingual	0.1269	-87.0476	-5.9047	right precuneous	8.9243	-39.3445	46.4873	0.000651276	0.00450414	lingual gyrus, right, peristriate;lingual gyrus, right, peristriate;lingual gyrus, right, striate;lingual gyrus, right, striate	precuneus, right, superior lateral bank of gyrus;precuneus, right, inferior lateral bank of gyrus;precuneus, right, superior lateral bank of gyrus;precuneus, right, inferior lateral bank of gyrus	16;6;206;148	94
left lingual	-11.1826	-54.7304	2.713	right precuneous	8.9243	-39.3445	46.4873	0.00500699	0.126451	lingual gyrus, left, peristriate;lingual gyrus, left, peristriate;lingual gyrus, left, striate;lingual gyrus, left, striate	precuneus, right, superior lateral bank of gyrus;precuneus, right, inferior lateral bank of gyrus;precuneus, right, superior lateral bank of gyrus;precuneus, right, inferior lateral bank of gyrus	16;6;206;148	94
right lingual	14.3076	-52.2657	-0.2237	right precuneous	8.9243	-39.3445	46.4873	0.0423403	0.232859	lingual gyrus, right, peristriate;lingual gyrus, right, peristriate;lingual gyrus, right, striate;lingual gyrus, right, striate	precuneus, right, superior lateral bank of gyrus;precuneus, right, inferior lateral bank of gyrus;precuneus, right, superior lateral bank of gyrus;precuneus, right, inferior lateral bank of gyrus	16;6;206;148	94
left planum temporale	-58.7207	-22.7927	8.8288	right parahippocampal posterior	26.9256	-31.752	-12.3966	0.000190976	0.0362322	planum temporale, left	parahippocampal gyrus, right, lateral bank of gyrus	94	94
left planum temporale	-42.6265	-30.6265	15.9518	right parahippocampal posterior	26.9256	-31.752	-12.3966	0.0272312	0.0745183	planum temporale, left	parahippocampal gyrus, right, lateral bank of gyrus	94	94
right precentral	33.9279	-8.7747	59.6036	right cingulate anterior	0.7301	6.9206	39.0158	0.0224029	0.41814	precentral gyrus, right, bank of the central sulcus	cingulate gyrus, frontal part, right, superior bank of gyrus	94	94
left precentral	-19.7087	-15.2038	70.3689	right cingulate anterior	0.7301	6.9206	39.0158	0.0332249	0.337481	precentral gyrus, left, bank of the central sulcus	cingulate gyrus, frontal part, right, superior bank of gyrus	94	94
left precentral	-0.3278	-22.754	65.5081	right cingulate anterior	0.7301	6.9206	39.0158	0.0299244	0.267448	precentral gyrus, left, bank of the central sulcus	cingulate gyrus, frontal part, right, superior bank of gyrus	94	94
left precentral	-49.6747	5.4471	29.5609	right cingulate anterior	0.7301	6.9206	39.0158	0.00750436	0.188312	precentral gyrus, left, bank of the central sulcus	cingulate gyrus, frontal part, right, superior bank of gyrus	94	94
left precentral	-45.5151	-14.5151	44.606	right cingulate anterior	0.7301	6.9206	39.0158	0.000604756	0.408245	precentral gyrus, left, bank of the central sulcus	cingulate gyrus, frontal part, right, superior bank of gyrus	94	94
right precentral	50.8679	9.6226	26.4528	right cingulate anterior	0.7301	6.9206	39.0158	0.0119556	0.292653	precentral gyrus, right, bank of the central sulcus	cingulate gyrus, frontal part, right, superior bank of gyrus	94	94
right precentral	19.6393	-23.8032	69.4098	right cingulate anterior	0.7301	6.9206	39.0158	0.003156	0.28159	precentral gyrus, right, bank of the central sulcus	cingulate gyrus, frontal part, right, superior bank of gyrus	94	94
right precentral	33.9279	-8.7747	59.6036	right cingulate anterior	0.4827	22.6551	35.1034	0.000139559	0.0910472	precentral gyrus, right, bank of the central sulcus	cingulate gyrus, frontal part, right, superior bank of gyrus	94	94
left precentral	-19.7087	-15.2038	70.3689	right cingulate anterior	0.4827	22.6551	35.1034	0.000381951	-0.00609841	precentral gyrus, left, bank of the central sulcus	cingulate gyrus, frontal part, right, superior bank of gyrus	94	94
left precentral	-0.3278	-22.754	65.5081	right cingulate anterior	0.4827	22.6551	35.1034	0.00150332	-0.0207214	precentral gyrus, left, bank of the central sulcus	cingulate gyrus, frontal part, right, superior bank of gyrus	94	94
left precentral	-49.6747	5.4471	29.5609	right cingulate anterior	0.4827	22.6551	35.1034	0.0050633	0.213639	precentral gyrus, left, bank of the central sulcus	cingulate gyrus, frontal part, right, superior bank of gyrus	94	94
left precentral	-45.5151	-14.5151	44.606	right cingulate anterior	0.4827	22.6551	35.1034	0.00128541	0.0280466	precentral gyrus, left, bank of the central sulcus	cingulate gyrus, frontal part, right, superior bank of gyrus	94	94
right precentral	50.8679	9.6226	26.4528	right cingulate anterior	0.4827	22.6551	35.1034	0.0120511	0.242979	precentral gyrus, right, bank of the central sulcus	cingulate gyrus, frontal part, right, superior bank of gyrus	94	94
right precentral	19.6393	-23.8032	69.4098	right cingulate anterior	0.4827	22.6551	35.1034	0.000379503	-0.0336954	precentral gyrus, right, bank of the central sulcus	cingulate gyrus, frontal part, right, superior bank of gyrus	94	94
left lingual	-8.9915	-73.6302	5.1428	left precuneous	-7.8761	-38.0707	46.8672	0.000195872	0.0771275	lingual gyrus, left, peristriate;lingual gyrus, left, peristriate;lingual gyrus, left, striate;lingual gyrus, left, striate	precuneus, left, superior lateral bank of gyrus;precuneus, left, inferior lateral bank of gyrus;precuneus, left, superior lateral bank of gyrus;precuneus, left, inferior lateral bank of gyrus	16;6;206;148	94
right lingual	0.1269	-87.0476	-5.9047	left precuneous	-7.8761	-38.0707	46.8672	0.000298706	-0.040662	lingual gyrus, right, peristriate;lingual gyrus, right, peristriate;lingual gyrus, right, striate;lingual gyrus, right, striate	precuneus, left, superior lateral bank of gyrus;precuneus, left, inferior lateral bank of gyrus;precuneus, left, superior lateral bank of gyrus;precuneus, left, inferior lateral bank of gyrus	16;6;206;148	94
left lingual	-11.1826	-54.7304	2.713	left precuneous	-7.8761	-38.0707	46.8672	0.00928191	0.13979	lingual gyrus, left, peristriate;lingual gyrus, left, peristriate;lingual gyrus, left, striate;lingual gyrus, left, striate	precuneus, left, superior lateral bank of gyrus;precuneus, left, inferior lateral bank of gyrus;precuneus, left, superior lateral bank of gyrus;precuneus, left, inferior lateral bank of gyrus	16;6;206;148	94
right lingual	14.3076	-52.2657	-0.2237	left precuneous	-7.8761	-38.0707	46.8672	0.00381217	0.191053	lingual gyrus, right, peristriate;lingual gyrus, right, peristriate;lingual gyrus, right, striate;lingual gyrus, right, striate	precuneus, left, superior lateral bank of gyrus;precuneus, left, inferior lateral bank of gyrus;precuneus, left, superior lateral bank of gyrus;precuneus, left, inferior lateral bank of gyrus	16;6;206;148	94
left lingual	-8.9915	-73.6302	5.1428	left precuneous	-8.7786	-67.8015	24.7022	0.252022	0.326137	lingual gyrus, left, peristriate;lingual gyrus, left, peristriate;lingual gyrus, left, striate;lingual gyrus, left, striate	precuneus, left, superior lateral bank of gyrus;precuneus, left, inferior lateral bank of gyrus;precuneus, left, superior lateral bank of gyrus;precuneus, left, inferior lateral bank of gyrus	16;6;206;148	94
right lingual	0.1269	-87.0476	-5.9047	left precuneous	-8.7786	-67.8015	24.7022	0.0114145	0.183135	lingual gyrus, right, peristriate;lingual gyrus, right, peristriate;lingual gyrus, right, striate;lingual gyrus, right, striate	precuneus, left, superior lateral bank of gyrus;precuneus, left, inferior lateral bank of gyrus;precuneus, left, superior lateral bank of gyrus;precuneus, left, inferior lateral bank of gyrus	16;6;206;148	94
left lingual	-11.1826	-54.7304	2.713	left precuneous	-8.7786	-67.8015	24.7022	0.386723	0.623051	lingual gyrus, left, peristriate;lingual gyrus, left, peristriate;lingual gyrus, left, striate;lingual gyrus, left, striate	precuneus, left, superior lateral bank of gyrus;precuneus, left, inferior lateral bank of gyrus;precuneus, left, superior lateral bank of gyrus;precuneus, left, inferior lateral bank of gyrus	16;6;206;148	94
right lingual	14.3076	-52.2657	-0.2237	left precuneous	-8.7786	-67.8015	24.7022	0.266274	0.493764	lingual gyrus, right, peristriate;lingual gyrus, right, peristriate;lingual gyrus, right, striate;lingual gyrus, right, striate	precuneus, left, superior lateral bank of gyrus;precuneus, left, inferior lateral bank of gyrus;precuneus, left, superior lateral bank of gyrus;precuneus, left, inferior lateral bank of gyrus	16;6;206;148	94
left planum temporale	-58.7207	-22.7927	8.8288	left parahippocampal posterior	-23.7878	-34.2121	-12.7272	0.00158902	0.0298327	planum temporale, left	parahippocampal gyrus, left, lateral bank of gyrus	94	94
left planum temporale	-42.6265	-30.6265	15.9518	left parahippocampal posterior	-23.7878	-34.2121	-12.7272	0.182617	0.0664494	planum temporale, left	parahippocampal gyrus, left, lateral bank of gyrus	94	94
right precentral	33.9279	-8.7747	59.6036	left cingulate anterior	-0.3265	32.0408	19.6734	5.38649e-05	-0.113787	precentral gyrus, right, bank of the central sulcus	cingulate gyrus, frontal part, left, superior bank of gyrus	94	94
left precentral	-19.7087	-15.2038	70.3689	left cingulate anterior	-0.3265	32.0408	19.6734	0.000132214	-0.130975	precentral gyrus, left, bank of the central sulcus	cingulate gyrus, frontal part, left, superior bank of gyrus	94	94
left precentral	-0.3278	-22.754	65.5081	left cingulate anterior	-0.3265	32.0408	19.6734	0.00072228	-0.0744448	precentral gyrus, left, bank of the central sulcus	cingulate gyrus, frontal part, left, superior bank of gyrus	94	94
left precentral	-49.6747	5.4471	29.5609	left cingulate anterior	-0.3265	32.0408	19.6734	0.000435816	-0.144364	precentral gyrus, left, bank of the central sulcus	cingulate gyrus, frontal part, left, superior bank of gyrus	94	94
left precentral	-45.5151	-14.5151	44.606	left cingulate anterior	-0.3265	32.0408	19.6734	0.000619447	-0.152597	precentral gyrus, left, bank of the central sulcus	cingulate gyrus, frontal part, left, superior bank of gyrus	94	94
right precentral	50.8679	9.6226	26.4528	left cingulate anterior	-0.3265	32.0408	19.6734	0.00258307	-0.0645866	precentral gyrus, right, bank of the central sulcus	cingulate gyrus, frontal part, left, superior bank of gyrus	94	94
right precentral	19.6393	-23.8032	69.4098	left cingulate anterior	-0.3265	32.0408	19.6734	0.000509268	-0.112394	precentral gyrus, right, bank of the central sulcus	cingulate gyrus, frontal part, left, superior bank of gyrus	94	94
right parahippocampal posterior	26.9256	-31.752	-12.3966	right precentral	33.9279	-8.7747	59.6036	0.00826092	-0.0612451	parahippocampal gyrus, right, lateral bank of gyrus;parahippocampal gyrus, right, bank of the cos	precentral gyrus, right, bank of the precentral sulcus;precentral gyrus, right, bank of the precentral sulcus	117;68	92.5
left parahippocampal posterior	-23.7878	-34.2121	-12.7272	right precentral	33.9279	-8.7747	59.6036	9.54878e-05	-0.129051	parahippocampal gyrus, left, lateral bank of gyrus;parahippocampal gyrus, left, bank of the cos	precentral gyrus, right, bank of the precentral sulcus;precentral gyrus, right, bank of the precentral sulcus	117;68	92.5
right parahippocampal posterior	26.9256	-31.752	-12.3966	right precentral	50.8679	9.6226	26.4528	0.000607205	-0.0579954	parahippocampal gyrus, right, lateral bank of gyrus;parahippocampal gyrus, right, bank of the cos	precentral gyrus, right, bank of the precentral sulcus;precentral gyrus, right, bank of the precentral sulcus	117;68	92.5
left parahippocampal posterior	-23.7878	-34.2121	-12.7272	right precentral	50.8679	9.6226	26.4528	7.34522e-06	-0.141531	parahippocampal gyrus, left, lateral bank of gyrus;parahippocampal gyrus, left, bank of the cos	precentral gyrus, right, bank of the precentral sulcus;precentral gyrus, right, bank of the precentral sulcus	117;68	92.5
right parahippocampal posterior	26.9256	-31.752	-12.3966	right precentral	19.6393	-23.8032	69.4098	0.0268076	-0.0630316	parahippocampal gyrus, right, lateral bank of gyrus;parahippocampal gyrus, right, bank of the cos	precentral gyrus, right, bank of the precentral sulcus;precentral gyrus, right, bank of the precentral sulcus	117;68	92.5
left parahippocampal posterior	-23.7878	-34.2121	-12.7272	right precentral	19.6393	-23.8032	69.4098	0.000139559	-0.0851489	parahippocampal gyrus, left, lateral bank of gyrus;parahippocampal gyrus, left, bank of the cos	precentral gyrus, right, bank of the precentral sulcus;precentral gyrus, right, bank of the precentral sulcus	117;68	92.5
right parahippocampal posterior	26.9256	-31.752	-12.3966	left precentral	-19.7087	-15.2038	70.3689	2.44841e-05	-0.102772	parahippocampal gyrus, right, lateral bank of gyrus;parahippocampal gyrus, right, bank of the cos	precentral gyrus, left, bank of the precentral sulcus;precentral gyrus, left, bank of the precentral sulcus	117;68	92.5
left parahippocampal posterior	-23.7878	-34.2121	-12.7272	left precentral	-19.7087	-15.2038	70.3689	0.0149377	-0.105321	parahippocampal gyrus, left, lateral bank of gyrus;parahippocampal gyrus, left, bank of the cos	precentral gyrus, left, bank of the precentral sulcus;precentral gyrus, left, bank of the precentral sulcus	117;68	92.5
right parahippocampal posterior	26.9256	-31.752	-12.3966	left precentral	-0.3278	-22.754	65.5081	0.00113606	-0.0468367	parahippocampal gyrus, right, lateral bank of gyrus;parahippocampal gyrus, right, bank of the cos	precentral gyrus, left, bank of the precentral sulcus;precentral gyrus, left, bank of the precentral sulcus	117;68	92.5
left parahippocampal posterior	-23.7878	-34.2121	-12.7272	left precentral	-0.3278	-22.754	65.5081	0.00101609	-0.0454058	parahippocampal gyrus, left, lateral bank of gyrus;parahippocampal gyrus, left, bank of the cos	precentral gyrus, left, bank of the precentral sulcus;precentral gyrus, left, bank of the precentral sulcus	117;68	92.5
left parahippocampal posterior	-23.7878	-34.2121	-12.7272	left precentral	-49.6747	5.4471	29.5609	0.00138825	-0.0824621	parahippocampal gyrus, left, lateral bank of gyrus;parahippocampal gyrus, left, bank of the cos	precentral gyrus, left, bank of the precentral sulcus;precentral gyrus, left, bank of the precentral sulcus	117;68	92.5
right parahippocampal posterior	26.9256	-31.752	-12.3966	left precentral	-45.5151	-14.5151	44.606	1.46904e-05	-0.0555477	parahippocampal gyrus, right, lateral bank of gyrus;parahippocampal gyrus, right, bank of the cos	precentral gyrus, left, bank of the precentral sulcus;precentral gyrus, left, bank of the precentral sulcus	117;68	92.5
left parahippocampal posterior	-23.7878	-34.2121	-12.7272	left precentral	-45.5151	-14.5151	44.606	0.00663763	-0.0637141	parahippocampal gyrus, left, lateral bank of gyrus;parahippocampal gyrus, left, bank of the cos	precentral gyrus, left, bank of the precentral sulcus;precentral gyrus, left, bank of the precentral sulcus	117;68	92.5
right lingual	0.1269	-87.0476	-5.9047	right superior temporal posterior	63.2982	-21.9298	7.5087	2.44841e-06	-0.0815785	lingual gyrus, right, peristriate;lingual gyrus, right, peristriate;lingual gyrus, right, striate;lingual gyrus, right, striate	superior temporal gyrus, right, lateral bank of gyrus;superior temporal gyrus, right, inferior bank of gyrus;superior temporal gyrus, right, lateral bank of gyrus;superior temporal gyrus, right, inferior bank of gyrus	10;4;179;163	89
left lingual	-11.1826	-54.7304	2.713	right superior temporal posterior	63.2982	-21.9298	7.5087	4.65197e-05	-0.0454201	lingual gyrus, left, peristriate;lingual gyrus, left, peristriate;lingual gyrus, left, striate;lingual gyrus, left, striate	superior temporal gyrus, right, lateral bank of gyrus;superior temporal gyrus, right, inferior bank of gyrus;superior temporal gyrus, right, lateral bank of gyrus;superior temporal gyrus, right, inferior bank of gyrus	10;4;179;163	89
right lingual	14.3076	-52.2657	-0.2237	right superior temporal posterior	63.2982	-21.9298	7.5087	0.000301154	0.0431963	lingual gyrus, right, peristriate;lingual gyrus, right, peristriate;lingual gyrus, right, striate;lingual gyrus, right, striate	superior temporal gyrus, right, lateral bank of gyrus;superior temporal gyrus, right, inferior bank of gyrus;superior temporal gyrus, right, lateral bank of gyrus;superior temporal gyrus, right, inferior bank of gyrus	10;4;179;163	89
left lingual	-8.9915	-73.6302	5.1428	right superior temporal posterior	52.6285	-29.2571	-1.6	0.00370199	-0.059951	lingual gyrus, left, peristriate;lingual gyrus, left, peristriate;lingual gyrus, left, striate;lingual gyrus, left, striate	superior temporal gyrus, right, lateral bank of gyrus;superior temporal gyrus, right, inferior bank of gyrus;superior temporal gyrus, right, lateral bank of gyrus;superior temporal gyrus, right, inferior bank of gyrus	10;4;179;163	89
right lingual	0.1269	-87.0476	-5.9047	right superior temporal posterior	52.6285	-29.2571	-1.6	0.03476	-0.12159	lingual gyrus, right, peristriate;lingual gyrus, right, peristriate;lingual gyrus, right, striate;lingual gyrus, right, striate	superior temporal gyrus, right, lateral bank of gyrus;superior temporal gyrus, right, inferior bank of gyrus;superior temporal gyrus, right, lateral bank of gyrus;superior temporal gyrus, right, inferior bank of gyrus	10;4;179;163	89
left lingual	-11.1826	-54.7304	2.713	right superior temporal posterior	52.6285	-29.2571	-1.6	0.00959775	-0.0535152	lingual gyrus, left, peristriate;lingual gyrus, left, peristriate;lingual gyrus, left, striate;lingual gyrus, left, striate	superior temporal gyrus, right, lateral bank of gyrus;superior temporal gyrus, right, inferior bank of gyrus;superior temporal gyrus, right, lateral bank of gyrus;superior temporal gyrus, right, inferior bank of gyrus	10;4;179;163	89
right lingual	14.3076	-52.2657	-0.2237	right superior temporal posterior	52.6285	-29.2571	-1.6	0.110976	-0.00319474	lingual gyrus, right, peristriate;lingual gyrus, right, peristriate;lingual gyrus, right, striate;lingual gyrus, right, striate	superior temporal gyrus, right, lateral bank of gyrus;superior temporal gyrus, right, inferior bank of gyrus;superior temporal gyrus, right, lateral bank of gyrus;superior temporal gyrus, right, inferior bank of gyrus	10;4;179;163	89
left lingual	-8.9915	-73.6302	5.1428	right frontal orbital	16.0659	19.3186	-20.3076	0.000208115	-0.0673536	lingual gyrus, left, peristriate;lingual gyrus, left, striate	inferior frontal gyrus, orbital part, right;inferior frontal gyrus, orbital part, right	9;164	86.5
right lingual	0.1269	-87.0476	-5.9047	right frontal orbital	16.0659	19.3186	-20.3076	0.00166736	-0.0939049	lingual gyrus, right, peristriate;lingual gyrus, right, striate	inferior frontal gyrus, orbital part, right;inferior frontal gyrus, orbital part, right	9;164	86.5
left lingual	-11.1826	-54.7304	2.713	right frontal orbital	16.0659	19.3186	-20.3076	0.000470094	0.0275866	lingual gyrus, left, peristriate;lingual gyrus, left, striate	inferior frontal gyrus, orbital part, right;inferior frontal gyrus, orbital part, right	9;164	86.5
right lingual	14.3076	-52.2657	-0.2237	right frontal orbital	16.0659	19.3186	-20.3076	0.00879223	0.0163116	lingual gyrus, right, peristriate;lingual gyrus, right, striate	inferior frontal gyrus, orbital part, right;inferior frontal gyrus, orbital part, right	9;164	86.5
left lingual	-8.9915	-73.6302	5.1428	left frontal orbital	-19.8901	18.5714	-20.7472	0.0168132	-0.0747051	lingual gyrus, left, peristriate;lingual gyrus, left, striate	inferior frontal gyrus, orbital part, left;inferior frontal gyrus, orbital part, left	9;164	86.5
right lingual	0.1269	-87.0476	-5.9047	left frontal orbital	-19.8901	18.5714	-20.7472	0.00857677	-0.102644	lingual gyrus, right, peristriate;lingual gyrus, right, striate	inferior frontal gyrus, orbital part, left;inferior frontal gyrus, orbital part, left	9;164	86.5
left lingual	-11.1826	-54.7304	2.713	left frontal orbital	-19.8901	18.5714	-20.7472	0.00465197	0.0247777	lingual gyrus, left, peristriate;lingual gyrus, left, striate	inferior frontal gyrus, orbital part, left;inferior frontal gyrus, orbital part, left	9;164	86.5
right lingual	14.3076	-52.2657	-0.2237	left frontal orbital	-19.8901	18.5714	-20.7472	0.00235292	-0.0191372	lingual gyrus, right, peristriate;lingual gyrus, right, striate	inferior frontal gyrus, orbital part, left;inferior frontal gyrus, orbital part, left	9;164	86.5
left lingual	-8.9915	-73.6302	5.1428	left frontal orbital	-36.8282	23.3333	-8.8888	0.0322112	-0.116677	lingual gyrus, left, peristriate;lingual gyrus, left, striate	inferior frontal gyrus, orbital part, left;inferior frontal gyrus, orbital part, left	9;164	86.5
right lingual	0.1269	-87.0476	-5.9047	left frontal orbital	-36.8282	23.3333	-8.8888	0.0147688	-0.0950432	lingual gyrus, right, peristriate;lingual gyrus, right, striate	inferior frontal gyrus, orbital part, left;inferior frontal gyrus, orbital part, left	9;164	86.5
left lingual	-11.1826	-54.7304	2.713	left frontal orbital	-36.8282	23.3333	-8.8888	0.00745295	-0.223865	lingual gyrus, left, peristriate;lingual gyrus, left, striate	inferior frontal gyrus, orbital part, left;inferior frontal gyrus, orbital part, left	9;164	86.5
right lingual	14.3076	-52.2657	-0.2237	left frontal orbital	-36.8282	23.3333	-8.8888	0.00482581	-0.238387	lingual gyrus, right, peristriate;lingual gyrus, right, striate	inferior frontal gyrus, orbital part, left;inferior frontal gyrus, orbital part, left	9;164	86.5
left lingual	-8.9915	-73.6302	5.1428	right cingulate posterior	0.5555	-29.1666	32.7222	0.00276425	-0.0515568	lingual gyrus, left, peristriate;lingual gyrus, left, striate	cingulate gyrus, parietal part, right, superior bank of gyrus;cingulate gyrus, parietal part, right, superior bank of gyrus	16;149	82.5
right lingual	0.1269	-87.0476	-5.9047	right cingulate posterior	0.5555	-29.1666	32.7222	0.000433368	-0.0409083	lingual gyrus, right, peristriate;lingual gyrus, right, striate	cingulate gyrus, parietal part, right, superior bank of gyrus;cingulate gyrus, parietal part, right, superior bank of gyrus	16;149	82.5
left lingual	-11.1826	-54.7304	2.713	right cingulate posterior	0.5555	-29.1666	32.7222	0.0280416	0.182211	lingual gyrus, left, peristriate;lingual gyrus, left, striate	cingulate gyrus, parietal part, right, superior bank of gyrus;cingulate gyrus, parietal part, right, superior bank of gyrus	16;149	82.5
right lingual	14.3076	-52.2657	-0.2237	right cingulate posterior	0.5555	-29.1666	32.7222	0.03203	0.0880318	lingual gyrus, right, peristriate;lingual gyrus, right, striate	cingulate gyrus, parietal part, right, superior bank of gyrus;cingulate gyrus, parietal part, right, superior bank of gyrus	16;149	82.5
left lingual	-8.9915	-73.6302	5.1428	right cingulate posterior	1.0508	-14.1694	43.2542	0.000254634	0.0107869	lingual gyrus, left, peristriate;lingual gyrus, left, striate	cingulate gyrus, parietal part, right, superior bank of gyrus;cingulate gyrus, parietal part, right, superior bank of gyrus	16;149	82.5
right lingual	0.1269	-87.0476	-5.9047	right cingulate posterior	1.0508	-14.1694	43.2542	0.000198321	-0.0914743	lingual gyrus, right, peristriate;lingual gyrus, right, striate	cingulate gyrus, parietal part, right, superior bank of gyrus;cingulate gyrus, parietal part, right, superior bank of gyrus	16;149	82.5
left lingual	-11.1826	-54.7304	2.713	right cingulate posterior	1.0508	-14.1694	43.2542	0.0126656	-0.0359003	lingual gyrus, left, peristriate;lingual gyrus, left, striate	cingulate gyrus, parietal part, right, superior bank of gyrus;cingulate gyrus, parietal part, right, superior bank of gyrus	16;149	82.5
right lingual	14.3076	-52.2657	-0.2237	right cingulate posterior	1.0508	-14.1694	43.2542	0.0110888	0.0295738	lingual gyrus, right, peristriate;lingual gyrus, right, striate	cingulate gyrus, parietal part, right, superior bank of gyrus;cingulate gyrus, parietal part, right, superior bank of gyrus	16;149	82.5
left lingual	-8.9915	-73.6302	5.1428	left cingulate posterior	-0.8717	-48.6324	25.641	0.157841	-0.0328739	lingual gyrus, left, peristriate;lingual gyrus, left, striate	cingulate gyrus, parietal part, left, superior bank of gyrus;cingulate gyrus, parietal part, left, superior bank of gyrus	16;149	82.5
right lingual	0.1269	-87.0476	-5.9047	left cingulate posterior	-0.8717	-48.6324	25.641	0.0164778	-0.0245072	lingual gyrus, right, peristriate;lingual gyrus, right, striate	cingulate gyrus, parietal part, left, superior bank of gyrus;cingulate gyrus, parietal part, left, superior bank of gyrus	16;149	82.5
left lingual	-11.1826	-54.7304	2.713	left cingulate posterior	-0.8717	-48.6324	25.641	0.414001	0.432432	lingual gyrus, left, peristriate;lingual gyrus, left, striate	cingulate gyrus, parietal part, left, superior bank of gyrus;cingulate gyrus, parietal part, left, superior bank of gyrus	16;149	82.5
right lingual	14.3076	-52.2657	-0.2237	left cingulate posterior	-0.8717	-48.6324	25.641	0.453633	0.237357	lingual gyrus, right, peristriate;lingual gyrus, right, striate	cingulate gyrus, parietal part, left, superior bank of gyrus;cingulate gyrus, parietal part, left, superior bank of gyrus	16;149	82.5
left lingual	-8.9915	-73.6302	5.1428	right superior parietal lobule	38.3508	-40.9473	48.1403	0.000232599	-0.0202863	lingual gyrus, left, peristriate;lingual gyrus, left, peristriate;lingual gyrus, left, striate;lingual gyrus, left, striate	superior parietal lobule, right, superior bank of gyrus;superior parietal lobule, right, inferior bank of gyrus;superior parietal lobule, right, superior bank of gyrus;superior parietal lobule, right, inferior bank of gyrus	11;9;174;124	79.5
right lingual	0.1269	-87.0476	-5.9047	right superior parietal lobule	38.3508	-40.9473	48.1403	0.00062924	-0.0605724	lingual gyrus, right, peristriate;lingual gyrus, right, peristriate;lingual gyrus, right, striate;lingual gyrus, right, striate	superior parietal lobule, right, superior bank of gyrus;superior parietal lobule, right, inferior bank of gyrus;superior parietal lobule, right, superior bank of gyrus;superior parietal lobule, right, inferior bank of gyrus	11;9;174;124	79.5
left lingual	-11.1826	-54.7304	2.713	right superior parietal lobule	38.3508	-40.9473	48.1403	0.000908359	-0.20804	lingual gyrus, left, peristriate;lingual gyrus, left, peristriate;lingual gyrus, left, striate;lingual gyrus, left, striate	superior parietal lobule, right, superior bank of gyrus;superior parietal lobule, right, inferior bank of gyrus;superior parietal lobule, right, superior bank of gyrus;superior parietal lobule, right, inferior bank of gyrus	11;9;174;124	79.5
right lingual	14.3076	-52.2657	-0.2237	right superior parietal lobule	38.3508	-40.9473	48.1403	0.00304582	-0.0985752	lingual gyrus, right, peristriate;lingual gyrus, right, peristriate;lingual gyrus, right, striate;lingual gyrus, right, striate	superior parietal lobule, right, superior bank of gyrus;superior parietal lobule, right, inferior bank of gyrus;superior parietal lobule, right, superior bank of gyrus;superior parietal lobule, right, inferior bank of gyrus	11;9;174;124	79.5
left lingual	-8.9915	-73.6302	5.1428	right superior parietal lobule	30.1367	-47.0256	63.282	5.14165e-05	-0.0139686	lingual gyrus, left, peristriate;lingual gyrus, left, peristriate;lingual gyrus, left, striate;lingual gyrus, left, striate	superior parietal lobule, right, superior bank of gyrus;superior parietal lobule, right, inferior bank of gyrus;superior parietal lobule, right, superior bank of gyrus;superior parietal lobule, right, inferior bank of gyrus	11;9;174;124	79.5
right lingual	0.1269	-87.0476	-5.9047	right superior parietal lobule	30.1367	-47.0256	63.282	0.000467646	-0.109971	lingual gyrus, right, peristriate;lingual gyrus, right, peristriate;lingual gyrus, right, striate;lingual gyrus, right, striate	superior parietal lobule, right, superior bank of gyrus;superior parietal lobule, right, inferior bank of gyrus;superior parietal lobule, right, superior bank of gyrus;superior parietal lobule, right, inferior bank of gyrus	11;9;174;124	79.5
left lingual	-11.1826	-54.7304	2.713	right superior parietal lobule	30.1367	-47.0256	63.282	0.000205666	-0.18048	lingual gyrus, left, peristriate;lingual gyrus, left, peristriate;lingual gyrus, left, striate;lingual gyrus, left, striate	superior parietal lobule, right, superior bank of gyrus;superior parietal lobule, right, inferior bank of gyrus;superior parietal lobule, right, superior bank of gyrus;superior parietal lobule, right, inferior bank of gyrus	11;9;174;124	79.5
right lingual	14.3076	-52.2657	-0.2237	right superior parietal lobule	30.1367	-47.0256	63.282	0.000817768	-0.0820779	lingual gyrus, right, peristriate;lingual gyrus, right, peristriate;lingual gyrus, right, striate;lingual gyrus, right, striate	superior parietal lobule, right, superior bank of gyrus;superior parietal lobule, right, inferior bank of gyrus;superior parietal lobule, right, superior bank of gyrus;superior parietal lobule, right, inferior bank of gyrus	11;9;174;124	79.5
left lingual	-8.9915	-73.6302	5.1428	left superior parietal lobule	-28.4074	-50.7777	62.6666	4.65197e-05	-0.00147621	lingual gyrus, left, peristriate;lingual gyrus, left, peristriate;lingual gyrus, left, striate;lingual gyrus, left, striate	superior parietal lobule, left, superior bank of gyrus;superior parietal lobule, left, inferior bank of gyrus;superior parietal lobule, left, superior bank of gyrus;superior parietal lobule, left, inferior bank of gyrus	11;9;174;124	79.5
right lingual	0.1269	-87.0476	-5.9047	left superior parietal lobule	-28.4074	-50.7777	62.6666	0.000115075	-0.0900574	lingual gyrus, right, peristriate;lingual gyrus, right, peristriate;lingual gyrus, right, striate;lingual gyrus, right, striate	superior parietal lobule, left, superior bank of gyrus;superior parietal lobule, left, inferior bank of gyrus;superior parietal lobule, left, superior bank of gyrus;superior parietal lobule, left, inferior bank of gyrus	11;9;174;124	79.5
left lingual	-11.1826	-54.7304	2.713	left superior parietal lobule	-28.4074	-50.7777	62.6666	0.00018363	-0.16245	lingual gyrus, left, peristriate;lingual gyrus, left, peristriate;lingual gyrus, left, striate;lingual gyrus, left, striate	superior parietal lobule, left, superior bank of gyrus;superior parietal lobule, left, inferior bank of gyrus;superior parietal lobule, left, superior bank of gyrus;superior parietal lobule, left, inferior bank of gyrus	11;9;174;124	79.5
right lingual	14.3076	-52.2657	-0.2237	left superior parietal lobule	-28.4074	-50.7777	62.6666	0.000592514	-0.0916455	lingual gyrus, right, peristriate;lingual gyrus, right, peristriate;lingual gyrus, right, striate;lingual gyrus, right, striate	superior parietal lobule, left, superior bank of gyrus;superior parietal lobule, left, inferior bank of gyrus;superior parietal lobule, left, superior bank of gyrus;superior parietal lobule, left, inferior bank of gyrus	11;9;174;124	79.5
left lingual	-8.9915	-73.6302	5.1428	left superior parietal lobule	-37.2068	-43.6551	47.8965	7.34522e-05	-0.0166294	lingual gyrus, left, peristriate;lingual gyrus, left, peristriate;lingual gyrus, left, striate;lingual gyrus, left, striate	superior parietal lobule, left, superior bank of gyrus;superior parietal lobule, left, inferior bank of gyrus;superior parietal lobule, left, superior bank of gyrus;superior parietal lobule, left, inferior bank of gyrus	11;9;174;124	79.5
right lingual	0.1269	-87.0476	-5.9047	left superior parietal lobule	-37.2068	-43.6551	47.8965	0.000129766	-0.0603263	lingual gyrus, right, peristriate;lingual gyrus, right, peristriate;lingual gyrus, right, striate;lingual gyrus, right, striate	superior parietal lobule, left, superior bank of gyrus;superior parietal lobule, left, inferior bank of gyrus;superior parietal lobule, left, superior bank of gyrus;superior parietal lobule, left, inferior bank of gyrus	11;9;174;124	79.5
left lingual	-11.1826	-54.7304	2.713	left superior parietal lobule	-37.2068	-43.6551	47.8965	0.00271528	-0.163026	lingual gyrus, left, peristriate;lingual gyrus, left, peristriate;lingual gyrus, left, striate;lingual gyrus, left, striate	superior parietal lobule, left, superior bank of gyrus;superior parietal lobule, left, inferior bank of gyrus;superior parietal lobule, left, superior bank of gyrus;superior parietal lobule, left, inferior bank of gyrus	11;9;174;124	79.5
right lingual	14.3076	-52.2657	-0.2237	left superior parietal lobule	-37.2068	-43.6551	47.8965	0.00433123	-0.104251	lingual gyrus, right, peristriate;lingual gyrus, right, peristriate;lingual gyrus, right, striate;lingual gyrus, right, striate	superior parietal lobule, left, superior bank of gyrus;superior parietal lobule, left, inferior bank of gyrus;superior parietal lobule, left, superior bank of gyrus;superior parietal lobule, left, inferior bank of gyrus	11;9;174;124	79.5
left lingual	-8.9915	-73.6302	5.1428	right inferior frontal pars triangularis	52.2857	24.4081	6.8979	0.000186079	-0.0933775	lingual gyrus, left, peristriate;lingual gyrus, left, striate	inferior frontal gyrus, triangular part, right;inferior frontal gyrus, triangular part, right	10;147	78.5
right lingual	0.1269	-87.0476	-5.9047	right inferior frontal pars triangularis	52.2857	24.4081	6.8979	0.00128541	-0.0685828	lingual gyrus, right, peristriate;lingual gyrus, right, striate	inferior frontal gyrus, triangular part, right;inferior frontal gyrus, triangular part, right	10;147	78.5
left lingual	-11.1826	-54.7304	2.713	right inferior frontal pars triangularis	52.2857	24.4081	6.8979	0.00055334	-0.264684	lingual gyrus, left, peristriate;lingual gyrus, left, striate	inferior frontal gyrus, triangular part, right;inferior frontal gyrus, triangular part, right	10;147	78.5
right lingual	14.3076	-52.2657	-0.2237	right inferior frontal pars triangularis	52.2857	24.4081	6.8979	0.00441448	-0.190229	lingual gyrus, right, peristriate;lingual gyrus, right, striate	inferior frontal gyrus, triangular part, right;inferior frontal gyrus, triangular part, right	10;147	78.5
left lingual	-8.9915	-73.6302	5.1428	left inferior frontal pars triangularis	-51.3725	22.4313	7.6862	0.00266387	-0.135831	lingual gyrus, left, peristriate;lingual gyrus, left, striate	inferior frontal gyrus, triangular part, left;inferior frontal gyrus, triangular part, left	10;147	78.5
right lingual	0.1269	-87.0476	-5.9047	left inferior frontal pars triangularis	-51.3725	22.4313	7.6862	0.000869184	-0.108096	lingual gyrus, right, peristriate;lingual gyrus, right, striate	inferior frontal gyrus, triangular part, left;inferior frontal gyrus, triangular part, left	10;147	78.5
left lingual	-11.1826	-54.7304	2.713	left inferior frontal pars triangularis	-51.3725	22.4313	7.6862	0.000423574	-0.185713	lingual gyrus, left, peristriate;lingual gyrus, left, striate	inferior frontal gyrus, triangular part, left;inferior frontal gyrus, triangular part, left	10;147	78.5
right lingual	14.3076	-52.2657	-0.2237	left inferior frontal pars triangularis	-51.3725	22.4313	7.6862	0.000237495	-0.234478	lingual gyrus, right, peristriate;lingual gyrus, right, striate	inferior frontal gyrus, triangular part, left;inferior frontal gyrus, triangular part, left	10;147	78.5
left lingual	-8.9915	-73.6302	5.1428	vermis vi	1.9738	-67.0457	-21.9607	0.049071	0.417522	lingual gyrus, left, peristriate;lingual gyrus, left, peristriate;lingual gyrus, left, peristriate;lingual gyrus, left, peristriate;lingual gyrus, left, striate;lingual gyrus, left, striate;lingual gyrus, left, striate;lingual gyrus, left, striate	VI, left, paravermis;VI, left, lateral hemisphere;VI, right, paravermis;VI, right, lateral hemisphere;VI, left, paravermis;VI, left, lateral hemisphere;VI, right, paravermis;VI, right, lateral hemisphere	20;18;20;18;144;129;144;129	77.75
right lingual	0.1269	-87.0476	-5.9047	vermis vi	1.9738	-67.0457	-21.9607	0.160635	0.448542	lingual gyrus, right, peristriate;lingual gyrus, right, peristriate;lingual gyrus, right, peristriate;lingual gyrus, right, peristriate;lingual gyrus, right, striate;lingual gyrus, right, striate;lingual gyrus, right, striate;lingual gyrus, right, striate	VI, left, paravermis;VI, left, lateral hemisphere;VI, right, paravermis;VI, right, lateral hemisphere;VI, left, paravermis;VI, left, lateral hemisphere;VI, right, paravermis;VI, right, lateral hemisphere	20;18;20;18;144;129;144;129	77.75
left lingual	-11.1826	-54.7304	2.713	vermis vi	1.9738	-67.0457	-21.9607	0.0520898	0.241076	lingual gyrus, left, peristriate;lingual gyrus, left, peristriate;lingual gyrus, left, peristriate;lingual gyrus, left, peristriate;lingual gyrus, left, striate;lingual gyrus, left, striate;lingual gyrus, left, striate;lingual gyrus, left, striate	VI, left, paravermis;VI, left, lateral hemisphere;VI, right, paravermis;VI, right, lateral hemisphere;VI, left, paravermis;VI, left, lateral hemisphere;VI, right, paravermis;VI, right, lateral hemisphere	20;18;20;18;144;129;144;129	77.75
right lingual	14.3076	-52.2657	-0.2237	vermis vi	1.9738	-67.0457	-21.9607	0.0871804	0.340354	lingual gyrus, right, peristriate;lingual gyrus, right, peristriate;lingual gyrus, right, peristriate;lingual gyrus, right, peristriate;lingual gyrus, right, striate;lingual gyrus, right, striate;lingual gyrus, right, striate;lingual gyrus, right, striate	VI, left, paravermis;VI, left, lateral hemisphere;VI, right, paravermis;VI, right, lateral hemisphere;VI, left, paravermis;VI, left, lateral hemisphere;VI, right, paravermis;VI, right, lateral hemisphere	20;18;20;18;144;129;144;129	77.75
right precentral	33.9279	-8.7747	59.6036	right middle temporal temporooccipital	66.8571	-36.8571	-4.2857	2.44841e-06	-0.126859	precentral gyrus, right, bank of the central sulcus	middle temporal gyrus, right, inferior bank of gyrus	76	76
right precentral	50.8679	9.6226	26.4528	right middle temporal temporooccipital	66.8571	-36.8571	-4.2857	0.00716159	0.043922	precentral gyrus, right, bank of the central sulcus	middle temporal gyrus, right, inferior bank of gyrus	76	76
right precentral	19.6393	-23.8032	69.4098	right middle temporal temporooccipital	66.8571	-36.8571	-4.2857	6.36586e-05	-0.0958378	precentral gyrus, right, bank of the central sulcus	middle temporal gyrus, right, inferior bank of gyrus	76	76
right precentral	33.9279	-8.7747	59.6036	right middle temporal temporooccipital	57.8814	-48.6962	8.0592	0.000465197	0.0593931	precentral gyrus, right, bank of the central sulcus	middle temporal gyrus, right, inferior bank of gyrus	76	76
right precentral	50.8679	9.6226	26.4528	right middle temporal temporooccipital	57.8814	-48.6962	8.0592	0.03488	0.221972	precentral gyrus, right, bank of the central sulcus	middle temporal gyrus, right, inferior bank of gyrus	76	76
right precentral	19.6393	-23.8032	69.4098	right middle temporal temporooccipital	57.8814	-48.6962	8.0592	0.000286464	-0.0691632	precentral gyrus, right, bank of the central sulcus	middle temporal gyrus, right, inferior bank of gyrus	76	76
right precentral	33.9279	-8.7747	59.6036	right middle temporal posterior	61.0099	-14.5148	-11.5247	1.71388e-05	-0.107609	precentral gyrus, right, bank of the central sulcus	middle temporal gyrus, right, inferior bank of gyrus	76	76
left precentral	-49.6747	5.4471	29.5609	right middle temporal posterior	61.0099	-14.5148	-11.5247	2.44841e-06	-0.21305	precentral gyrus, left, bank of the central sulcus	middle temporal gyrus, right, inferior bank of gyrus	76	76
right precentral	50.8679	9.6226	26.4528	right middle temporal posterior	61.0099	-14.5148	-11.5247	0.00203707	-0.115559	precentral gyrus, right, bank of the central sulcus	middle temporal gyrus, right, inferior bank of gyrus	76	76
right precentral	19.6393	-23.8032	69.4098	right middle temporal posterior	61.0099	-14.5148	-11.5247	1.2242e-05	-0.0115774	precentral gyrus, right, bank of the central sulcus	middle temporal gyrus, right, inferior bank of gyrus	76	76
right precentral	33.9279	-8.7747	59.6036	right middle temporal anterior	55.6082	2.701	-21.3608	9.79362e-06	-0.128744	precentral gyrus, right, bank of the central sulcus	middle temporal gyrus, right, inferior bank of gyrus	76	76
left precentral	-49.6747	5.4471	29.5609	right middle temporal anterior	55.6082	2.701	-21.3608	2.44841e-06	-0.20262	precentral gyrus, left, bank of the central sulcus	middle temporal gyrus, right, inferior bank of gyrus	76	76
right precentral	50.8679	9.6226	26.4528	right middle temporal anterior	55.6082	2.701	-21.3608	0.000247289	-0.125325	precentral gyrus, right, bank of the central sulcus	middle temporal gyrus, right, inferior bank of gyrus	76	76
right precentral	19.6393	-23.8032	69.4098	right middle temporal anterior	55.6082	2.701	-21.3608	4.16229e-05	-0.0325817	precentral gyrus, right, bank of the central sulcus	middle temporal gyrus, right, inferior bank of gyrus	76	76
left precentral	-19.7087	-15.2038	70.3689	left middle temporal temporooccipital	-57.3153	-52.3063	7.6036	2.69325e-05	-0.0277399	precentral gyrus, left, bank of the central sulcus	middle temporal gyrus, left, inferior bank of gyrus	76	76
left precentral	-49.6747	5.4471	29.5609	left middle temporal temporooccipital	-57.3153	-52.3063	7.6036	0.0675589	0.129241	precentral gyrus, left, bank of the central sulcus	middle temporal gyrus, left, inferior bank of gyrus	76	76
left precentral	-45.5151	-14.5151	44.606	left middle temporal temporooccipital	-57.3153	-52.3063	7.6036	0.0703501	0.111515	precentral gyrus, left, bank of the central sulcus	middle temporal gyrus, left, inferior bank of gyrus	76	76
left precentral	-19.7087	-15.2038	70.3689	left middle temporal posterior	-60.8363	-35.2	-3.4181	1.46904e-05	-0.0785226	precentral gyrus, left, bank of the central sulcus	middle temporal gyrus, left, inferior bank of gyrus	76	76
left precentral	-49.6747	5.4471	29.5609	left middle temporal posterior	-60.8363	-35.2	-3.4181	0.0685896	0.105427	precentral gyrus, left, bank of the central sulcus	middle temporal gyrus, left, inferior bank of gyrus	76	76
left precentral	-45.5151	-14.5151	44.606	left middle temporal posterior	-60.8363	-35.2	-3.4181	0.0550426	0.042328	precentral gyrus, left, bank of the central sulcus	middle temporal gyrus, left, inferior bank of gyrus	76	76
left precentral	-19.7087	-15.2038	70.3689	left middle temporal posterior	-60.2857	-18	-11.3469	4.89681e-06	-0.0706326	precentral gyrus, left, bank of the central sulcus	middle temporal gyrus, left, inferior bank of gyrus	76	76
left precentral	-49.6747	5.4471	29.5609	left middle temporal posterior	-60.2857	-18	-11.3469	0.0173592	-0.0822322	precentral gyrus, left, bank of the central sulcus	middle temporal gyrus, left, inferior bank of gyrus	76	76
left precentral	-45.5151	-14.5151	44.606	left middle temporal posterior	-60.2857	-18	-11.3469	0.0115761	0.0191527	precentral gyrus, left, bank of the central sulcus	middle temporal gyrus, left, inferior bank of gyrus	76	76
left precentral	-19.7087	-15.2038	70.3689	left middle temporal anterior	-56.3058	-0.3529	-19.5764	2.44841e-06	-0.0255697	precentral gyrus, left, bank of the central sulcus	middle temporal gyrus, left, inferior bank of gyrus	76	76
left precentral	-49.6747	5.4471	29.5609	left middle temporal anterior	-56.3058	-0.3529	-19.5764	0.00148373	-0.0536905	precentral gyrus, left, bank of the central sulcus	middle temporal gyrus, left, inferior bank of gyrus	76	76
left precentral	-45.5151	-14.5151	44.606	left middle temporal anterior	-56.3058	-0.3529	-19.5764	0.00113116	0.0629941	precentral gyrus, left, bank of the central sulcus	middle temporal gyrus, left, inferior bank of gyrus	76	76
right lingual	0.1269	-87.0476	-5.9047	right middle frontal	44.336	11.024	43.52	4.89681e-06	-0.128584	lingual gyrus, right, peristriate;lingual gyrus, right, peristriate;lingual gyrus, right, striate;lingual gyrus, right, striate	middle frontal gyrus, right, superior bank of gyrus;middle frontal gyrus, right, inferior bank of gyrus;middle frontal gyrus, right, superior bank of gyrus;middle frontal gyrus, right, inferior bank of gyrus	12;8;151;128	74.75
[truncated: 8,610 more rows]
